# Supplementary material for: Association of response to TNF inhibitors in rheumatoid arthritis with quantitative trait loci for CD40 and CD39
Source: Ann Rheum Dis. 2019 Apr 29;78(8):1055–61. doi: 10.1136/annrheumdis-2018-214877 (PMC6669378; doi:10.1136/annrheumdis-2018-214877)
Supplement: Supplementary data [file annrheumdis-2018-214877supp002.csv]

study	pubmedid	number of GWAS	number of GWAS coefficients	max p-value (cut-off threshold)
Rheumatoid arthritis meta-analysis in Europeans	24390342	1	39735	1e-04
Anti-TNF response in RA: Mirkov 2013	23233654	1	155	1e-04
eQTL meta-analysis 2013	24013639	11972	765265	0.001
Metabolon meta-analysis 2013	24816252	453	201791	1e-04
Biocrates meta-analysis 2015	26068415	129	12622	1e-05
Coronary disease CARDIoGRAM	21378990	1	490	1e-05
Glycemic traits MAGIC	22885922	5	1870	1e-05
Inflammatory bowel disease genetics	18587394	2	23317	1e-05
Anthropometric traits GIANT consortium	22885922	3	86531	1e-04
Global lipids genetics consortium	24097068	3	21341	1e-04
Fatty acids CHARGE consortium	20031568	19	17125	1e-04
SUMMIT protein biomarkers	25740695	25	5444	1e-05
Urinary biomarkers Pomerania-KORA	26352407	52	11018	1e-04
Type 1 diabetes Barrett 2009 meta-analysis	19430480	1	3079	1e-04
Multiple sclerosis Immunochip	24076602	1	6886	1e-04
Vitamin D age 14 Anderson 2014	25208829	1	49	3e-07
Vitamin D Ahn 2010	20418485	1	6	2e-05
Juvenile idiopathic arthritis Hinks 2013 immunochip	23603761	1	1564	1e-04
Celiac disease Trynka 2011 immunochip	22057235	1	7572	1e-04
Narcolepsy Faraco 2013 immunochip	23459209	1	173	1e-04
Global urate genetics consortium	23263486	1	5029	1e-04
Alzheimer disease IGAP	24162737	1	3539	1e-04
Psoriasis Immunochip	23143594	1	3534	1e-04
Young Finns gene expression	23717546	3829	333943	1e-04
SUMMIT Metabolon extra	0	56	11090	1e-05
Serum creatinine Icelandic study	25082825	1	6374	1e-04
Coronary disease C4D	26343387	1	185	1e-04
Asthma meta-analysis	20860503	1	63	1e-05
Type 2 diabetes DIAGRAM 1000G	28566273	1	10610	1e-04
Age-related macular degeneration gene consortium	23455636	1	2287	1e-04
Sarcoidosis Detroit-Oklahoma collaboration	22952805	1	1921	1e-04
Galectin-3 in PREVEND cohort	23056639	1	311	8e-08
Statin response meta-analysis	20339536	1	70	9e-05
miRNA expression whole blood Framingham	25791433	81	8328	7e-05
EAGLE eczema consortium	22197932	1	4988	1e-04
Age at menopause REPROGEN consortium	26414677	1	5508	1e-04
Age at menarche REPROGEN consortium	25231870	1	10269	1e-04
Major depressive disorder Psychiatric Genomics Consortium	22472876	1	198	1e-04
Schizophrenia Psychiatric Genomics Consortium	21926974	1	1873	1e-04
Bipolar disorder Psychiatric Genomics Consortium	21926972	1	1163	1e-04
Schizophrenia 2nd PGC meta-analysis	25056061	1	58552	1e-04
Bone mineral density GEFOS consortium	19801982	3	13211	1e-04
IgG glycans meta-analysis	23382691	77	25891	1e-04
Genotype-Tissue Expression project (GTEx)	23715323	2599	1292291	7e-05
Migraine International Headaches Genetics Consortium meta-analysis	27322543	1	6948	1e-05
Immune cell counts Sardinian study	24074872	272	141190	1e-05
Kuopio METSIM RNA-seq adipose tissue	26854917	2104	196359	1e-04
Male baldness in UK Biobank	0	1	28467	1e-04
Blood Cell Consortium cell counts	27346685	15	2059	1e-04
HRGene Consortium heart rate	23583979	1	2070	1e-04
Body fat percent meta-analysis	26833246	1	1292	1e-04
Leptin adjusted for BMI	26833098	1	567	1e-04
HaemGen red blood cell traits meta-analysis	23222517	6	20824	1e-04
Dupuytren contracture	0	1	114	1e-04
Circulating metabolites magnetic NMR meta-analysis	27005778	122	437931	1e-04
SUMMIT coronary artery disease novel hits	0	3	48	9e-04
C-reactive protein GWAS	21300955	1	1688	1e-05
Childrens Oncology Group Neuroblastoma case-control study	21124317	1	207	1e-04
Genentech SLE case-control study	18204098	1	399	1e-04
Methylation QTL middle age	27036880	116059	7063462	1e-07
Blood pressure meta-analysis all ethnicities	27618448	2	321	1e-04
Immune cells female twins	25772697	152	40458	1e-04
Plasma glycans meta-analysis	21908519	45	13401	1e-04
