# Supplementary material for: Association of response to TNF inhibitors in rheumatoid arthritis with quantitative trait loci for CD40 and CD39
Source: Ann Rheum Dis. 2019 Apr 29;78(8):1055–61. doi: 10.1136/annrheumdis-2018-214877 (PMC6669378; doi:10.1136/annrheumdis-2018-214877)
Supplement: Supplementary data [file annrheumdis-2018-214877supp003.csv]

trait name	regional score id	chromosome	start position (build hg38)	end position (build hg38)	number of SNPs in score	lead SNP	effect allele (lead SNP)	GWAS effect (lead SNP on trait)	GWAS p-value (lead SNP with trait)	RA assigned gene	effect size (Change in DAS28-ESR4)	standard error (Change in DAS28-ESR4)	p-value (Change in DAS28-ESR4)	effect size (Change in ESR)	standard error (Change in ESR)	p-value (Change in ESR)	effect size (Change in SJC)	standard error (Change in SJC)	p-value (Change in SJC)	effect size (Change in TJC)	standard error (Change in TJC)	p-value (Change in TJC)	effect size (Change in GHVAS)	standard error (Change in GHVAS)	p-value (Change in GHVAS)
rheumatoid arthritis	1	1	2569783	2804584	96	rs876938	G	0.104359999299049	1.2e-13	TNFRSF14-MMEL1	-0.011905443214073	0.018857517959266	0.527871507473349	0.0192193152526931	0.0186910561738125	0.303912938247094	-0.0230667890028238	0.0185776404592672	0.214468197518535	-0.03038437305235	0.0185752880013301	0.102001472119056	0.0228384454568107	0.0186236490947464	0.220179985400074
rheumatoid arthritis	2	1	16983223	17344887	293	rs1748021	A	0.104359999299049	1.8e-13	PADI4	0.022251620451819	0.0190069681831832	0.24181475423417	-0.00108905810444697	0.018810489781196	0.953835246215553	-0.00456635650184833	0.018644329683909	0.806536113690071	0.0262730506434141	0.0186423257291252	0.158846327059024	0.035029727650738	0.0187269248162761	0.0615075125668149
rheumatoid arthritis	3	1	113298204	114098144	431	rs1230656	A	-0.198450997471809	3.9e-41	PTPN22	0.00127535630265352	0.0188770789539717	0.946139803247399	0.0119437154636871	0.0187288407835811	0.523708258024177	-0.0177589091929789	0.0185975728406469	0.339704950978372	-0.0178357502169558	0.0185983282897267	0.337639431496964	0.0392759779134014	0.0186383236984282	0.0351798089427864
rheumatoid arthritis	4	1	154423363	154455807	23	rs12126142	A	-0.0833816006779671	3.5e-09	IL6R	-0.010843421007111	0.0187825377345197	0.56377343029485	0.000631473735778367	0.0186406680816681	0.972978281736866	-0.00656256641348898	0.018511962194608	0.722986734178952	-0.0102462533884181	0.0185156020410212	0.580042301768462	-0.0133812042605855	0.0185566002896817	0.470904778536793
rheumatoid arthritis	5	1	157692058	157818731	75	rs2317230	T	0.0769610032439232	2.1e-08	FCRL3	-0.0478428902799165	0.0188234040646097	0.0110854595246186	0.00350378661260687	0.0186863327001835	0.85127771499489	-0.0508999995855489	0.0185106682914728	0.00600052275649321	-0.0363447450475888	0.0185240342547926	0.0498536604471636	-0.0463819870030848	0.0185688947001667	0.0125504956638647
rheumatoid arthritis	6	1	173336493	173391947	97	rs2105325	A	-0.105360999703407	3.1e-10	LOC100506023	0.0292271931324416	0.0188527267064171	0.121184026216623	0.0116455844601007	0.018737016333156	0.53430149449827	-0.00370472917361568	0.0185018815476373	0.841310531256171	0.0268554539071677	0.0184962667770852	0.146625994574858	0.032209918357093	0.0185463368629968	0.0825415727620377
rheumatoid arthritis	7	2	60778495	61082573	60	rs34695944	T	-0.116534002125263	2.6e-13	REL	-0.0172313022175061	0.0187753739265067	0.358822508932244	-0.00429401836976725	0.0186012387483415	0.817451030826112	0.00105666059341477	0.0184653802491161	0.954370775882226	-0.0170398217681424	0.0184630338868064	0.356127474985671	-0.0188275599668991	0.0185083873321716	0.30912183717117
rheumatoid arthritis	8	2	65329190	65484164	25	rs11695373	A	0.113329000771046	2e-14	SPRED2	-0.00876237257985381	0.0189323988210571	0.643526047395885	-0.0202395184454664	0.0187713214815917	0.2810284776487	3.36853828601073e-05	0.018573126443351	0.998553031379302	0.000528211390928689	0.0185757168151204	0.977316686094281	-0.00163567959517453	0.0186188679414644	0.930001446324797
rheumatoid arthritis	9	2	100063939	100268431	170	rs6712515	T	0.104359999299049	6.7e-15	AFF3	-0.0176168932749743	0.0188976591589015	0.351299349388102	-0.0271867792383017	0.0187217825245971	0.146570060303362	0.000409803227275234	0.0186045135129897	0.982427853939905	-0.00656760838676092	0.0186043795514797	0.724103356131472	-0.029720673589537	0.0186860536870947	0.111825016042647
rheumatoid arthritis	10	2	190642047	191089321	34	rs10168266	T	0.13102799654007	6.9e-17	STAT4	-0.0117575701254814	0.0187373718264935	0.530386856715081	0.0148133289629742	0.0185939656486889	0.425706284966766	0.010503112207752	0.0184772280996982	0.569783008490943	-0.0291032514755738	0.0184711545436562	0.115225128478878	-0.0135486936927966	0.0185646489844383	0.465564358704663
rheumatoid arthritis	11	2	203675250	203931371	203	rs3087243	A	-0.13926200568676	1.7e-22	CD28	-0.0131063499450266	0.0189483838488009	0.4891908204877	-0.00339127785945287	0.018764551083941	0.856593921105021	-0.00905183749554728	0.0185604757020066	0.625803030339244	-0.0166615911077348	0.0185690545323656	0.369644963489642	-0.0116229702946286	0.0186582724420593	0.533373407920341
rheumatoid arthritis	12	3	16935396	17057817	68	rs4472039	T	-0.0833816006779671	7.4e-10	PLCL2	-0.0466513321323545	0.0188375744692542	0.013325798231625	-0.0434853755248788	0.0186960808097465	0.0200927591308019	-0.0405571831757704	0.0185124259841802	0.0285444236086148	-0.0251071064865494	0.0185224759977593	0.17536506264418	-0.0440841849701011	0.0185970515368669	0.0178293878019536
rheumatoid arthritis	13	4	10700532	10726265	10	rs6831973	T	-0.0943107008934021	2.5e-08	CLNK	0.0132158543011851	0.019008933553755	0.486959383742776	0.00728557428026839	0.018835945230256	0.698939609013883	0.000739688015705526	0.0186633049155521	0.968388202987653	0.0197615347482552	0.0186667175508642	0.289846455443795	0.00328470021550616	0.0187193843179623	0.860722174389021
rheumatoid arthritis	14	4	26026175	26107187	35	rs6448432	A	0.139761999249458	1.2e-16	C4orf52	0.0104584131291261	0.0189293222370853	0.580650928569198	0.0197983755374675	0.0187725607959701	0.291676777921355	0.0100222856237828	0.018583458293005	0.589712575865978	0.00446168410590951	0.0185846703932995	0.810290250084668	-0.00942268276235791	0.0186465876009787	0.613365364002837
rheumatoid arthritis	15	5	103260136	103305870	45	rs2561477	A	-0.0833816006779671	1.9e-09	C5orf30	0.0100077181263535	0.0189125448436468	0.596737684124062	-0.0102907674013419	0.0187440011476837	0.583036781214647	0.00917987295480716	0.018574763960985	0.621193576361969	0.00895382195126126	0.0185759999605156	0.629834818897735	0.0215747712672969	0.0186142857531727	0.24653375332593
rheumatoid arthritis	16	6	408079	446540	26	rs6930468	A	-0.0943107008934021	5.5e-11	IRF4	-0.00704173710232133	0.0187513832235308	0.707293357552459	0.00289428329532427	0.0186166197252318	0.876463538687186	-0.0417822748970205	0.0183621130194634	0.0229504354889361	-0.00145257710795958	0.0183963529695269	0.937069804752785	-0.00675256252534256	0.0184297824390992	0.714097781848715
rheumatoid arthritis	17	6	24264115	34537417	12876	rs3132972	A	-0.527633011341095	1e-250	HLA-region	0.0602803672688098	0.0187833731225526	0.00134577325196996	0.0374937733269477	0.018650579972611	0.0444899331216629	0.0292756075258736	0.0185349273705196	0.114333564975912	0.052971598944194	0.0185202940238559	0.0042639233460724	0.0466258791886573	0.0185646921152262	0.0120746421199888
rheumatoid arthritis	18	6	36378542	36743812	57	rs1885205	A	0.139761999249458	1.6e-09	ETV7	-0.0238387105931548	0.0186543535970161	0.201383857123995	-0.0042107554915908	0.0185753820987109	0.820685044837193	-0.0242492521888372	0.0184737209778156	0.189409138324284	-0.023931445723991	0.0184762533918714	0.195334963469887	-0.0218017028090353	0.0185013658229821	0.238740430701187
rheumatoid arthritis	19	6	44263742	44311572	27	rs2233424	T	0.231112003326416	7.6e-19	NFKBIE	0.0130374967315354	0.0185885271773414	0.483127889107437	-0.00651189645953123	0.0184990431159357	0.724854649243506	0.00409705567683351	0.0184275739287129	0.824070303042907	0.0166726516910208	0.0184253828518434	0.365606767140636	0.0239690616284556	0.0184423604821545	0.193815892085396
rheumatoid arthritis	20	6	137638098	137953556	66	rs7752903	T	-0.328503996133804	2.7e-26	TNFAIP3	-0.00344983798927877	0.018670483056931	0.853418811735296	-0.00650398334512904	0.0185580227730447	0.726013616629849	0.00804891690368445	0.0183460382856767	0.660891243708603	-0.0212321698906134	0.0183424631405546	0.247145732753277	0.0233899330437806	0.0184170851569085	0.204181942661767
rheumatoid arthritis	21	6	166956409	167127770	350	rs1571878	T	-0.150822997093201	6.1e-30	CCR6	0.00775658523902465	0.0189507506802948	0.682348902463646	0.00407369517645957	0.018790090929445	0.828379477504607	-0.00451295122312341	0.0185963945275286	0.808271254353526	0.000921303726467953	0.0186049553448161	0.960508872166734	0.00927438574618929	0.018662370740012	0.619257411309215
rheumatoid arthritis	22	8	11480078	11496588	17	rs2736337	T	-0.105360999703407	4.8e-12	BLK	0.0199186110883972	0.0187964889489469	0.28937244472318	0.0339975063153808	0.0186402588564005	0.0682748836956381	0.0144676588027482	0.0185008903740392	0.434279168032926	0.00988418157341962	0.0185034804774392	0.593257968915173	-0.0051869406880714	0.0185362772346198	0.779630606298007
rheumatoid arthritis	23	9	120873843	120961073	104	rs1953126	T	0.0861776992678642	1e-09	TRAF1-C5	-0.00698902741442926	0.0188240832587328	0.710455992323287	0.00199305715220666	0.0186435837212048	0.914873314654061	-0.0115278654715095	0.0185338288327801	0.533996674953567	0.00175186799624648	0.0185353693750129	0.924706659173259	-0.0191179312117463	0.0185782748447096	0.303543043468852
rheumatoid arthritis	24	10	6016457	6485934	56	rs706778	T	0.0861776992678642	1.5e-10	IL2RA-PRKCQ	0.0402532327277385	0.0186437681932684	0.0309286002192216	0.00956540560222176	0.0184971198690216	0.605105639674967	0.0462970953052746	0.0183290828990047	0.0115933066722993	0.02090852872095	0.0183454235985555	0.254499152669476	0.0508959524041927	0.0183786746680345	0.00565352138725562
rheumatoid arthritis	25	10	62021499	62284216	31	rs10821944	T	-0.127832993865013	1.8e-17	ARID5B-RTKN2	0.0293750512815732	0.0188362119002817	0.118990441542591	-0.0344131664153614	0.0186695204448152	0.0653910880096334	0.0289492504650069	0.0184420928847064	0.116584469516707	0.0416753531087479	0.0184386425418265	0.0238811057049079	0.045583340959414	0.0185251158379427	0.0139274382171115
rheumatoid arthritis	26	11	118615395	118875175	147	rs11217044	T	0.13102799654007	3.6e-15	CXCR5	0.0154339731277938	0.0188210671333003	0.412264194659967	0.020167533152039	0.0186439754800646	0.279468511109756	0.00943513276982947	0.0184581415499259	0.609275049190097	0.00736089339741121	0.0184669794892565	0.690218896481587	0.000722918414218052	0.018577883371509	0.968962547960285
rheumatoid arthritis	27	11	128427423	128459064	13	rs61432431	T	-0.0943107008934021	3.6e-08	ETS1	-0.0246349869275497	0.018873890579045	0.191916968688794	-0.0161056874769969	0.0187336913863235	0.390016438607074	-0.02644413353769	0.0186041159347238	0.155303497006876	-0.0294721745383655	0.0186137654347597	0.113449197693449	0.00857160510159497	0.0186448365503869	0.645743929096496
rheumatoid arthritis	28	12	55985276	56007301	6	rs705699	A	-0.0833816006779671	6.5e-10	CDK2	-0.0138028132505392	0.0188890973175383	0.465005272279816	-0.00624480908024844	0.0187426141494978	0.739016916545052	-0.0138620563625333	0.0185462470822604	0.454863090105247	-0.0127745741423269	0.018546861323813	0.49102097563811	-0.00446813959469794	0.0186132264032172	0.810307014673023
rheumatoid arthritis	29	13	39644469	39809948	115	rs9603616	T	-0.105360999703407	4.6e-12	COG6	0.013215135368303	0.018859035171433	0.483527835464498	0.0111682982153344	0.0187112899481342	0.550638025792256	0.0125596698771573	0.0185215498732846	0.497754938873999	0.00105736535598517	0.0185245028376983	0.954485945301441	0.0311882269699266	0.0185837580124395	0.0934056439425685
rheumatoid arthritis	30	14	68261708	68840768	84	rs3784099	A	-0.0943107008934021	7.1e-10	RAD51B	-0.00542882608405705	0.0189234237020094	0.774222252497802	0.0243422698686124	0.0188294699594195	0.196192916378718	-0.017135141916581	0.0185990561761522	0.356974659492028	-0.0144236661873087	0.0186000435652451	0.438128284017002	-0.00351305213974161	0.0186464752577152	0.850573914903059
rheumatoid arthritis	31	15	38577465	38632994	30	rs17574546	A	-0.105360999703407	4.8e-09	RASGRP1	-0.00540800706600141	0.0186494074030508	0.771850706284091	-0.00111435037222647	0.0185094574717614	0.951997050699965	-0.0181878260518588	0.0183727931082529	0.322289106511449	-0.00436823576901102	0.0183774186287453	0.812133700412176	0.000736957131197257	0.0184591208393169	0.968156672030481
rheumatoid arthritis	32	15	69692945	69755818	69	rs8026898	A	0.148420006036758	6.5e-19	LOC145837	-0.00736848339942009	0.0189725426708339	0.697766964761231	0.00189399924600876	0.0188487669300985	0.919967113767285	-0.0183388136046712	0.018519369221054	0.32213376962145	-0.00720413782284542	0.0185228746591309	0.69735485203956	-0.00460615416977807	0.0186090682845895	0.804521768684375
rheumatoid arthritis	33	17	5108441	5369285	31	rs72634030	A	0.113329000771046	7.7e-08	C1QBP	0.00534815686118552	0.0189553124195227	0.777852597502409	0.00100946151738877	0.0187577329293544	0.957085704381872	0.000567212547587745	0.0186395464030863	0.975725721948597	0.00930435310981912	0.0186394258666712	0.617693053698081	0.00411793227022402	0.0187010010499934	0.825732063277369
rheumatoid arthritis	34	17	39237142	39932164	499	rs59716545	T	-0.0943107008934021	1.2e-12	MED1-IKZF3-CSF3	-0.0198500174151102	0.0187655580414257	0.29024175201137	0.00607115064873287	0.0186518646091463	0.744827679395278	-0.00974633402491472	0.0184829015783506	0.598014064208247	-0.0394287885789529	0.0184741704677832	0.0329041334449557	0.00129338992354569	0.0185102083703023	0.944298435706506
rheumatoid arthritis	35	18	12751403	12886442	102	rs8083786	A	-0.127832993865013	1e-15	PTPN2	-0.0106728873040513	0.0187300019744875	0.568839424043003	0.00559501824089109	0.0186000755653493	0.76358406144976	-0.0127323970885593	0.0184355365692588	0.489844034268326	-0.0151690058118749	0.0184349237404149	0.410665794050453	0.00689489102975647	0.0184824509158464	0.709137973983181
rheumatoid arthritis	36	20	46052214	46153522	41	rs4239702	T	-0.116534002125263	9e-15	CD40	0.0722510554476342	0.0187573211921821	0.000119817959657419	0.047853955791682	0.0186531343621676	0.0103541441195305	0.0652447255729981	0.0184260134868496	0.000404993904888101	0.0575100200273469	0.0184355508496759	0.00182915394758377	0.0332754999614607	0.0185218696677728	0.0725107834171377
rheumatoid arthritis	37	21	42411846	42431718	9	rs11203203	A	0.0861776992678642	8.7e-09	UBASH3A	-0.0157919810429189	0.0187977385139296	0.400923435546902	-0.0152604320455748	0.0186536911485989	0.413372677094018	-0.0141110020181732	0.018522750776028	0.446228966377515	0.00315533143379083	0.0185277285539384	0.864783498314506	-0.0429469635164377	0.0185580957535482	0.0207268217064382
