# Supplementary material for: Association of response to TNF inhibitors in rheumatoid arthritis with quantitative trait loci for CD40 and CD39
Source: Ann Rheum Dis. 2019 Apr 29;78(8):1055–61. doi: 10.1136/annrheumdis-2018-214877 (PMC6669378; doi:10.1136/annrheumdis-2018-214877)
Supplement: Supplementary data [file annrheumdis-2018-214877supp004.csv]

trait name	regional score id	chromosome	start position (build hg38)	end position (build hg38)	number of SNPs in score	lead SNP	effect allele (lead SNP)	GWAS effect (lead SNP on trait)	GWAS p-value (lead SNP with trait)	effect size (Change in DAS28-ESR4)	standard error (Change in DAS28-ESR4)	p-value (Change in DAS28-ESR4)	effect size (Change in ESR)	standard error (Change in ESR)	p-value (Change in ESR)	effect size (Change in SJC)	standard error (Change in SJC)	p-value (Change in SJC)	effect size (Change in TJC)	standard error (Change in TJC)	p-value (Change in TJC)	effect size (Change in GHVAS)	standard error (Change in GHVAS)	p-value (Change in GHVAS)
1c+mDC:%32+	1	1	161490421	161977595	90	rs7512140	G	0.141439825296402	1.09797797361266e-11	-0.0188058616470778	0.0187282365328472	0.315394876938049	-0.0319829161206939	0.0185709165619812	0.0851402193331053	-0.0125655133010096	0.0184692969652536	0.49633930846666	0.00734362254528256	0.0184731695398812	0.691006395448353	-0.0153945678120497	0.0185286450934631	0.406125434348834
B:%Mature	1	3	155117933	155143119	4	rs10513469	A	-0.123818777501583	3.12617838779113e-09	-0.0218109277733259	0.0188442734958009	0.247194636851715	0.00442518475193016	0.0187116077930283	0.813066165561901	-0.0111427560963458	0.0185763641501736	0.548662650431199	-0.0276911758713301	0.0185708674413893	0.136041097490638	-0.0321563745088679	0.0186467919034182	0.0847243157446949
CD123 on 11c+123+DC	1	4	180920334	180920703	2	rs1969395	C	0.196827039122581	6.69558014270057e-08	-0.0233209801280132	0.0187174117185006	0.212885730219182	-0.00999528287376592	0.0185942554779936	0.590931629771883	-0.0237626750931304	0.018402723797126	0.196716235738249	-0.0158895200719655	0.0184060778008409	0.388056813770258	-0.0234997637260047	0.0184929986294051	0.203923616907594
CD123 on 11c+123+DC	2	5	76079472	76099090	2	rs7700761	G	-0.144952937960625	1.13818608606846e-08	-0.00609947157754673	0.0186698233920625	0.743917388045802	-0.00695730350173585	0.0185283386792743	0.707319913956035	-0.013110970646065	0.0184379970666017	0.477088779940216	0.00511772831093115	0.0184407764712752	0.781398670779858	0.014455087026235	0.0184918354301101	0.43445408072175
CD123 on 11c+123+DC	3	8	13612687	13617310	3	rs7838759	C	0.180120468139648	1.43729315583775e-08	0.0180576330507789	0.0188412765150397	0.337939056916333	0.0077082784502756	0.0187023360420564	0.680255927778097	0.00212503463032596	0.0185377415368987	0.908744001456203	0.0189869029424288	0.0185437306288188	0.305967936629485	0.00617260371779926	0.0185513210564015	0.739361221400896
CD123 on 11c+123+DC	4	11	20285673	20285673	1	rs17232549	T	-0.119824059307575	2.9716646399342e-08	0.0194760461049016	0.018731544934015	0.298547034403027	-0.0106424445401584	0.0186147640351507	0.56755603071526	0.0202839883162397	0.0184936125188214	0.272814684307145	0.0255242219129726	0.0184940796386066	0.167652513365955	0.0156305372551944	0.0185040747558723	0.39834362961884
CD161 on CD4mem	1	1	72052245	72231776	33	rs2630400	G	0.117883369326591	3.55040585203852e-09	-0.0142335536269798	0.0190247808974944	0.454426814931765	-0.0197647318221561	0.0188581539948034	0.294692987626701	-0.000869000755553186	0.0187197772374484	0.962977448636476	-0.017335856737874	0.0187180019107958	0.354439620462833	0.00134224324790089	0.0187700303864954	0.942996864279371
CD27 on CD8 T	1	1	161490421	161494703	8	rs7512140	G	0.164104476571083	2.90780817787405e-15	0.00379897184429629	0.0188666156351241	0.84043200643117	0.0082993866519782	0.0186976236534474	0.657167236351951	-7.67104636475626e-05	0.0185591035338157	0.996702390277592	0.00371093600888915	0.0185589777775179	0.841530731409812	-0.00949294973123578	0.0186003503943148	0.609835283516568
CD32 on 11c+123+DC	1	1	161708392	161735283	11	rs1503813	G	-0.140049368143082	4.5760007130789e-08	-0.0164952776164367	0.018726396848693	0.378470212513125	-0.00800699665315284	0.0185084204523883	0.665327923689379	-0.0243367987684166	0.0184040679470511	0.186151948936048	-0.0027113651408233	0.0184099090423381	0.882923172629125	-0.0269320072119431	0.018511151546971	0.145803151737317
CD32 on 11c+123+DC	2	21	34987842	34992454	6	rs8130985	G	0.233144745230675	2.27763419423297e-11	-0.0228498402834117	0.0188842350664964	0.226381911036539	-0.00254313945675671	0.0187234873629998	0.891968232881693	-0.0116843374765175	0.0185870024728634	0.529640831686206	-0.0185820726918841	0.0185946927627346	0.317721898256439	-0.0382959351362578	0.0186059598190662	0.0396541466916252
CD32 on mDC	1	1	161493811	161971429	45	rs7519514	A	0.126214325428009	3.36829446214656e-09	-0.0228093996988659	0.0188008394488097	0.225150367957898	-0.0405696049471205	0.0186349335309681	0.0295563716721465	-0.0204067564004866	0.0185167254605547	0.270521392478163	0.00620586186713229	0.018520435521467	0.737587418372116	-0.0167647328886377	0.0185781285680711	0.366924206423143
CD34 on Stem	1	1	41800032	41800032	1	rs349451	A	-0.19861176609993	7.42341947778983e-09	-0.00273405629349103	0.0190904183094926	0.886129693365828	0.0142000672630717	0.0189008266209182	0.452537668012509	0.00272314837018512	0.0186970855179501	0.884211215393626	-0.0217445585642263	0.0186933147151058	0.244832707935538	-0.00337302634510504	0.0188646583996224	0.858106172636301
CD34 on Stem	2	20	41885221	41936178	4	rs6065401	T	-0.173573091626167	2.03370493955046e-08	-0.00756126671649189	0.0188522425851067	0.688391218512385	-0.0287178958097398	0.018642968262685	0.123569627839741	-0.00338067899422357	0.0183986664338231	0.854225579515319	-0.00688564550326743	0.0183991149859663	0.708254537734444	0.0164323042751946	0.0185284198610175	0.375222277631063
CD39 on CD4 T	1	10	95563778	95977491	185	rs7096317	G	-0.255122750997543	9.40145714099145e-40	-0.051183348620726	0.0186920732874805	0.00621569571089066	-0.00270815780602251	0.018557331916708	0.883983223375586	-0.0743496665666027	0.0183660952780946	5.29535077539582e-05	-0.0373506519117284	0.0184146700000371	0.0426192901478768	-0.0608853899696333	0.0184620018649689	0.000985943849149512
CD4mem:%cFTH (1)	1	20	15522707	15554809	7	rs11697986	A	0.198266535997391	2.57225483862014e-08	-0.0128753299161993	0.0190458810043535	0.499085541786217	-0.0195427663548073	0.0188921433164079	0.30101822013869	0.00206239985447285	0.0186434292164202	0.911922579349743	-0.00429832443548309	0.0186460890859961	0.817702712478139	-0.018190855616361	0.0187069013924056	0.330925626360075
CD4mem:%preTh17 (3)	1	12	9380337	9595976	23	rs2241006	A	-0.121115766465664	7.65012318499838e-09	0.00994989563794204	0.0187783702818188	0.596251099437155	0.0165805047603097	0.0186267870247481	0.373463695608698	-0.0031052257673848	0.018477664573456	0.866553273159781	0.00159845312870032	0.0184778051849893	0.931069598742798	0.0159703454357118	0.018517644901933	0.388517087349731
CD4mem:%Th1* (1)	1	6	29977825	29977825	1	rs2246198	A	0.193437427282333	6.46113112774472e-08	-0.02573180980032	0.0192705188664992	0.181887772600961	-0.0258171089103391	0.0190796090544313	0.176122056397882	0.00423713992649437	0.0189763896280096	0.82332945194036	-0.0262022256850084	0.0189712202749922	0.167336542415368	-0.0144603979821645	0.0189993282794273	0.446658910930836
CD4:%Treg(39-73+)	1	6	85390371	85996191	77	rs9444346	G	-0.200041890144348	1.1795426182006e-14	-0.0072712784375491	0.0189710020306157	0.70153818255909	-0.0270980475641604	0.0188285828189469	0.150203651091956	0.0179514806600579	0.0186963398916299	0.337054111956724	0.00200648868298002	0.0187003494799999	0.914560853342702	-0.0181221371770022	0.0187290137635188	0.333326343572148
CD4:%Treg(39+73+)	1	10	95568388	95977491	139	rs10882676	A	-0.195242539048195	6.75727409614099e-22	-0.0436556988993882	0.0188296802688695	0.0204959026908727	0.005809317246452	0.0186541872039305	0.755502736842087	-0.0697502026498582	0.0184746687465679	0.000162899425055194	-0.0347391229931261	0.0185246587805376	0.060852474928092	-0.051758461802919	0.0185777113695493	0.00537011860980587
CD8:%SCM	1	10	88991759	89024998	18	rs7097572	C	-0.168272480368614	8.51268770819358e-16	-0.0213271279316321	0.0188787771219321	0.258703694786816	0.0107406969737611	0.0187154417173743	0.566083879737727	-0.00860664552474497	0.0185685853929493	0.643036462369752	-0.0209190081970793	0.0185724304195809	0.260111103172229	-0.0424579962199162	0.0185995548572124	0.0225175817344065
mDC:%32+	1	1	5177371	5177371	1	rs6658613	G	-0.185679867863655	2.33480065278171e-08	0.00435021470665973	0.0185838601477313	0.814935471995392	0.00704808198484567	0.018382436849925	0.701441289424994	0.0101690875760451	0.0183232362951522	0.578948688053246	-0.00594377584296252	0.0183423408145298	0.745925860764809	0.00014346050581116	0.0183821860454627	0.99377365149614
mDC:%32+	2	1	15232646	15232646	1	rs6429734	A	-0.103264808654785	1.94321010311769e-08	0.0063699453049094	0.018775069013229	0.734426455585657	-0.00469248329612302	0.0186164446679879	0.801011811776401	0.0252349758966687	0.0185380773349943	0.173539422176676	0.00889804964449483	0.0185446085668392	0.631392276861258	6.8022526518338e-05	0.0185541467973268	0.997075083770369
mDC:%32+	3	1	18490385	18490385	1	rs4501813	C	-0.193595632910728	3.78307653964756e-09	0.0241601125403369	0.0186351247883294	0.194915285090125	0.00722405159010657	0.0185558368619117	0.697072584797676	0.0303954096888605	0.0183210042190408	0.0972136855532346	0.0109610779738323	0.0183289559492901	0.549873137085427	0.0277122476632375	0.0183710883664758	0.131543005330143
mDC:%32+	4	1	77232223	77520953	7	rs11811611	T	-0.111218012869358	2.28199902071788e-08	0.0069110029668363	0.0188703669186351	0.71421661229916	0.00913156368385067	0.0186993563465334	0.62534937035229	-0.0133681263292201	0.0184795560783182	0.469491600222332	0.0184902739246435	0.0184793235356526	0.317106758200084	-0.00912043562451661	0.0185566762680132	0.62311654150954
mDC:%32+	5	1	85118302	85349927	2	rs817472	G	-0.189201757311821	3.85296875427611e-08	0.000790594529246695	0.0189905940990084	0.966795925723814	0.0225739281935504	0.0188404344547603	0.230952154453373	-0.00180311360827002	0.0187546137308179	0.923414073066646	-0.0128443941111282	0.0187545601227028	0.493481730267384	-0.00271157983936365	0.0188408246865201	0.885573288754561
mDC:%32+	6	1	91164245	91166690	3	rs12027184	G	-0.111206591129303	3.25459787030263e-08	0.0158733023090856	0.0188111235404401	0.398838521785925	-0.0195647205949592	0.0186701390092991	0.294765963651134	0.0184554261784504	0.018516636861631	0.318995508731311	0.0258467689738054	0.0185147690866457	0.162818194622956	0.0261594280659936	0.0185706981378976	0.159048813151834
mDC:%32+	7	1	99769375	99776492	4	rs10875256	C	-0.184525266289711	1.12854817758599e-08	-0.0217989155723858	0.0186754783424456	0.24320879647078	-0.00904234287846842	0.0185655829513458	0.626261020500107	0.0043713571901635	0.0184175798008739	0.812404258635382	-0.0257184373267042	0.0184120517586614	0.162572008550946	-0.0175800670124684	0.0184234134807066	0.340049669425563
mDC:%32+	8	1	107935631	107947086	3	rs10494086	A	-0.114069312810898	1.21222813887015e-08	0.0091844325711151	0.0188789904059658	0.626657838505072	0.0173267773200512	0.018740391186576	0.355268079201667	0.0118899035507609	0.0185744316392675	0.522143467268495	0.00166219717436776	0.0185794029186318	0.928718895182572	-0.00242844334623686	0.0186478897458773	0.896396515414255
mDC:%32+	9	1	160407709	162274236	27	rs10494359	C	0.342606991529465	2.51883554401529e-29	0.000622654553125744	0.0187582958357141	0.973522583061046	-0.00295488383814852	0.0185727486497919	0.873602999480959	-0.00851538719526051	0.0184252095241154	0.64400131461758	0.00591374669000742	0.0184352237792252	0.748396149614761	-0.00361166915121068	0.0185009589184821	0.845238118939534
mDC:%32+	10	1	182081622	182118842	4	rs12409614	A	-0.0949206501245499	5.07415319248962e-08	0.0259290195826543	0.0188222500691759	0.168444424996484	0.013798183578761	0.0186758296663311	0.46007323824608	0.026802247676158	0.0185045790946396	0.147609329452808	0.0219256565451435	0.018516468523769	0.236463347026959	0.0240787611326153	0.0185832844783786	0.195174537757109
mDC:%32+	11	1	189853532	190354471	7	rs980247	T	-0.168991327285767	8.09293180174511e-08	0.0184659643049912	0.0188452423597375	0.327232249350071	-0.0105529857691768	0.0186706700637996	0.571970148376651	0.0105304872882446	0.0185445983679787	0.57018278654462	0.0156245645829871	0.01855592237436	0.399842516356305	0.025875733208733	0.0186050636161454	0.164395836866399
mDC:%32+	12	1	208773925	208773925	1	rs6668807	A	-0.200838312506676	3.2218054594345e-10	-0.0166303726065662	0.0187230807070023	0.374493560757077	-0.00867985132053784	0.0186269380166157	0.641262459775456	-0.00946822497922532	0.0184625096247001	0.608105390834604	-0.00920924135358674	0.0184632508910467	0.617966579378459	-0.0292424549618344	0.0184686945138929	0.113450128797183
mDC:%32+	13	1	214188341	214230344	3	rs10864087	A	-0.187071189284325	8.50882317319982e-09	0.0276954898632609	0.0188195699334442	0.141231619737836	0.00561777343368325	0.0186890284744641	0.76374736455371	0.012688885981046	0.0185399479951125	0.493771974041735	0.027489832580282	0.0185352117217519	0.138152072457136	0.0187737243695792	0.0185979962455599	0.312843647200945
mDC:%32+	14	1	219519246	219537812	3	rs2785989	A	-0.193225607275963	1.07081744509304e-09	0.00645595456987576	0.0188755275470945	0.732355454435446	-0.000973699906207917	0.0187239793427106	0.958530057840806	-0.000182226584885207	0.0185297235215076	0.992154173991791	0.00259817210341674	0.0185449342687901	0.888589504331933	0.0109442052472174	0.0185842423965075	0.555976197156544
mDC:%32+	15	1	227510773	227510773	1	rs2819511	G	-0.111322425305843	4.08904398972299e-08	0.00165504222430646	0.0188466485459322	0.930028941130198	0.0371612693564813	0.0186705574222577	0.0466451808755086	-0.0128670007988231	0.0185107798141573	0.487042603258838	-0.00823228508223268	0.0185158571080862	0.656636539187994	0.00440575278242387	0.0185644539364558	0.812423776995539
mDC:%32+	16	1	231597941	231637929	5	rs823165	A	-0.102449141442776	4.03515199062098e-08	-0.0104221258275614	0.0187884132127276	0.57913679248149	0.0080277027289695	0.0186117707665653	0.666265223953866	-0.0440497244229568	0.0184720347714579	0.0171578739221795	-0.0109292354479601	0.0184925199689321	0.554560521977426	0.00684481121650736	0.018519495759449	0.711707303177261
mDC:%32+	17	1	233840725	234677610	5	rs9435509	T	-0.16452993452549	1.86962518064849e-08	0.0278112418590759	0.0188466326779243	0.140146428885599	0.0135289788267567	0.0186996278111052	0.469438345582701	0.0267067610218035	0.0185559259714128	0.150184682259161	0.019442875623032	0.0185590308174361	0.294898870915662	0.013091911997375	0.0186202171679681	0.482048602989666
mDC:%32+	18	1	240276866	240276866	1	rs11584262	A	-0.186544582247734	5.8491466318317e-08	0.0166189722743377	0.0188996866502006	0.379299773901147	-0.000257036873546347	0.018703240040247	0.989036047684293	0.0132219347142399	0.0184863612813836	0.474526303437669	0.0171673287680339	0.0184856606088242	0.353129898946527	0.00553376407269566	0.0185810923366037	0.765864210141396
mDC:%32+	19	2	19362672	21393818	26	rs13013281	T	-0.137383624911308	1.0584526217423e-11	0.00223842218084121	0.0186020039889475	0.904228470495261	0.00741126688562937	0.0184955289805739	0.688666521045511	0.0301033669896991	0.0183807796782427	0.1015788193509	-0.00691503920012816	0.0183899862090832	0.706927874098209	-0.000877327889012666	0.0184172296964257	0.962009414835816
mDC:%32+	20	2	32212269	33976793	15	rs10221862	G	-0.102090515196323	9.9008429333217e-08	0.0154678511442586	0.0188370024768349	0.411634808799954	0.00847945643831187	0.0186521976217342	0.649424958386111	-0.00606473874696009	0.0185170358559882	0.743296498071188	-0.00388806892660948	0.0185201319836394	0.83373115894405	0.0499580538907617	0.0185669996169868	0.00717131085876309
mDC:%32+	21	2	58679846	59684308	12	rs17049907	T	-0.170518234372139	7.16139373480305e-08	-0.00282613188683286	0.0188949628261509	0.881114049242623	-0.00401287016947125	0.018688679198719	0.82999934125576	-0.00542079961466061	0.0185119493146153	0.769675153183423	-0.000285038768266435	0.0185123418035673	0.987716326264793	0.000773316275176454	0.0186169889605596	0.966869695650816
mDC:%32+	22	2	83568467	84512202	16	rs10177806	G	-0.134882867336273	2.4276902084738e-09	-0.035628507524149	0.0187915466452378	0.0580639353163409	-0.0224788842954536	0.0186511182420781	0.228213948465368	-0.0333004746875364	0.0183635804325793	0.0698731230921441	-0.0165688483359488	0.0183722737645758	0.367216361146618	-0.0227663865903016	0.0184200282871703	0.21657413651632
mDC:%32+	23	2	133281053	133286559	3	rs10185165	C	-0.104969576001167	6.38086555037228e-08	-0.00248665485781438	0.0188050901924443	0.894809366292421	-0.00823626430756651	0.0186404982678362	0.658632590821861	0.00786819743600786	0.0184315614612818	0.669492969721912	-0.001947918104409	0.01843824925309	0.915870880067782	0.0101846762703393	0.0185249156777668	0.58251081738857
mDC:%32+	24	2	153586075	154471373	8	rs774816	C	-0.130522102117538	3.502987568432e-10	0.0229910288881905	0.0187962250657678	0.221366578268755	0.0264989127688692	0.0186460677421278	0.155380963166234	0.0130410488156999	0.0185150610844605	0.481272162581934	0.0198121643178788	0.0185163973056447	0.284717032187848	-0.00541571119677611	0.0185236818205645	0.770027030183756
mDC:%32+	25	2	161705436	162726839	15	rs16846064	C	-0.182368084788322	2.07288126494302e-08	0.000290717902998547	0.0189715475680216	0.987774866323109	0.00484518503025134	0.0187211751606432	0.795802145331995	-0.0095174182710228	0.0186821710843837	0.610483352428513	-0.00206963734651852	0.0186829644140989	0.911801029392381	0.0027381779374376	0.0187998413609829	0.884208609435427
mDC:%32+	26	2	171521499	171835755	7	rs12617802	C	-0.111434444785118	2.51834522702754e-08	0.0368715829709027	0.018893526789983	0.0510909181103904	0.0280426834121832	0.0187475892723576	0.13481518277464	0.0331212028337374	0.0185506366949531	0.0742923861102326	0.0222283223197673	0.0185567707785222	0.231070690456958	0.036847526405652	0.0186417279707523	0.0481796878566817
mDC:%32+	27	2	176628313	176675983	4	rs963649	G	-0.176883593201637	2.19549298534954e-09	-0.0291479778292765	0.0188373397641632	0.12189070326491	-0.00337874310155182	0.0187321696473041	0.856873931384276	-0.0107346590070463	0.0186280910860485	0.564482590140141	-0.0367718522449639	0.0186173870700402	0.0483469090772591	-0.0167240890890709	0.0186633495462571	0.370277667704676
mDC:%32+	28	2	188047480	188119718	6	rs16829631	T	-0.124638609588146	1.27482753654854e-09	0.00524069062646333	0.0187933564948488	0.780373703372202	-0.0171888559479841	0.0186101416596197	0.355757450220724	0.0262144772188716	0.0184922226509165	0.15641581756629	0.014243828585452	0.0184979548863905	0.441349269766255	-0.0183654273148637	0.0185643776348088	0.322607094499447
mDC:%32+	29	2	189567741	189567741	1	rs994227	C	-0.111982777714729	9.1141622115243e-09	0.00426754230795185	0.0187619738974033	0.820084872549329	-0.0048137685880836	0.0186016724622038	0.795822394936724	0.00713501698535462	0.0184147490028087	0.698442390319636	0.00714196852468479	0.0184164046376261	0.698188833671918	0.0158810407588478	0.0184805784997543	0.390225741979643
mDC:%32+	30	2	206850975	208204408	16	rs7584278	C	-0.229599073529243	2.41417105722471e-11	-0.000225809854588712	0.0186875306218567	0.990359889707165	-0.0184062348767788	0.018522395335655	0.320438764297215	0.00618270103701137	0.0184212598969691	0.737175091977446	0.00529766797474654	0.0184218125008623	0.773691864421767	-0.0171019000209543	0.0184742367584662	0.354670493121531
mDC:%32+	31	2	211278803	212753061	13	rs10497963	T	-0.100083388388157	9.32664716964001e-08	0.0183061891466648	0.018813334838059	0.330615155535313	0.00393291608925941	0.0186684227668249	0.833158091773252	-0.00315773979345584	0.0185384334546449	0.864758669064787	0.0311990661334891	0.0185295745434568	0.0923380115902826	0.0123838244556303	0.018600151359667	0.505597251671095
mDC:%32+	32	2	216930125	217598598	5	rs1179651	A	-0.186248824000359	2.92801869115329e-08	0.00496151357107763	0.0187276346852934	0.791082675014501	0.0155335566941033	0.0185517322905176	0.402487883197245	0.00672999374953891	0.0184504733752536	0.715317017783215	-0.000564867115151155	0.0184526183607686	0.975581256589606	-0.0161432501917181	0.0185520501656798	0.384285018189865
mDC:%32+	33	3	20565621	20565621	1	rs13073939	G	-0.139627709984779	8.34353441523929e-13	0.00838511939629647	0.0186570473175446	0.653152802726018	-0.00662091743296839	0.0185647217437796	0.721387744347267	0.0286989061988022	0.0183676296129416	0.118285210956472	0.0140033464489236	0.0183761187389875	0.44609740798565	-0.00678820265796339	0.0183810629983844	0.711927993161683
mDC:%32+	34	3	23785911	23785911	1	rs9872300	G	-0.111527375876904	3.25334960924556e-08	0.0200953117670356	0.0190561624223353	0.291730172688484	0.0164528526931372	0.0188916902499021	0.38387929439928	0.026524957247616	0.0187843616699575	0.158033970142009	0.0168006223994547	0.01878865673567	0.37129414880259	0.00531139245318021	0.0188191888811615	0.777785139084002
mDC:%32+	35	3	32172297	32174181	2	rs11711650	G	-0.104737319052219	4.97211523159856e-08	0.00546657858485276	0.0188623369719053	0.771979445510803	-0.00607277985360375	0.0187445627546307	0.74598015929127	0.005108540646391	0.018506303153744	0.782534358009056	0.0119046250433841	0.0185079095972961	0.520133023936902	0.00292805620092162	0.0185606878119252	0.874660206130872
mDC:%32+	36	3	35527714	36429580	25	rs7631484	C	0.109957166016102	3.31297476941071e-09	-0.022641208549781	0.0188773218157883	0.230478276790758	0.00321029356762794	0.01872362216062	0.863876631852142	0.00301426097231427	0.0184353345973337	0.870132511056629	-0.0262004115227489	0.018433952697244	0.155332688109115	-0.0208612086857094	0.018500355752023	0.259577399676632
mDC:%32+	37	3	63678178	63678178	1	rs6809176	G	-0.108322754502296	2.94167653509081e-08	0.0237684464770659	0.0188883687294851	0.20836414471477	-0.011984480143586	0.0187402003384066	0.522544519064889	0.0344102821824321	0.0185446110835201	0.063619740820012	0.037344084146131	0.0185444996565265	0.0441268315055426	0.00304707568452817	0.0186019523373715	0.869896790534705
mDC:%32+	38	3	65061958	65065992	4	rs9875693	C	-0.188889026641846	7.54474028912893e-09	0.0368194792260868	0.0189570190521909	0.052204844155772	0.038137342370313	0.0188785679149332	0.0434616438337213	0.0231376531013014	0.0186793152812092	0.215564408701504	0.0369157005068624	0.0186725447927072	0.0481351083883437	-0.00667837755144751	0.0187074495199354	0.72112505103639
mDC:%32+	39	3	68755873	68755873	1	rs1489992	T	-0.115711517632008	1.72641462429974e-10	0.000166811087357316	0.0187734435401169	0.992911132533862	0.00861857116153909	0.0186157053683071	0.643418737528477	-0.00199966915238054	0.0184293646522597	0.913602959506636	0.00489264422419981	0.0184296996095544	0.790661488760647	-0.0216842054980167	0.0184734028147291	0.240568782954776
mDC:%32+	40	3	87171642	87329169	24	rs6551474	A	-0.251022756099701	3.18421737156991e-11	0.0103187824009963	0.0189833588968786	0.586780401706196	-0.00395459318354384	0.0187527539093303	0.832995364403403	-0.000936971100846116	0.0186609214553491	0.959958210661634	0.00700830693717817	0.0186710043655691	0.707421664638794	0.00717838777629728	0.0188164821843612	0.702864159620749
mDC:%32+	41	3	97418318	97597225	5	rs6775786	C	-0.125377088785172	2.86429237733304e-08	-0.0124747053626007	0.0188949140163675	0.509169741251311	-0.0013702050107404	0.0187721884303516	0.941818187398327	-0.0174267139083375	0.0185418564174547	0.3473680918242	0.000203922409188609	0.0185453891962009	0.991227505333899	-0.0029589582614512	0.0185585276431868	0.873333893930225
mDC:%32+	42	3	134135780	134271906	7	rs9283588	G	-0.201358303427696	3.15464821956258e-10	0.00154446054225504	0.019142024613147	0.935698755250475	-0.00130851525514839	0.0190720433761564	0.945305574506589	0.0129119157458088	0.0189166879229214	0.494934341774638	-0.00108945801225044	0.0189190037514259	0.954082837214782	-0.00270601710672816	0.0189402346213489	0.886401698806575
mDC:%32+	43	3	172200407	172200407	1	rs7631064	A	-0.159821063280106	6.63392607543586e-10	-0.0153018073612719	0.0188335852952778	0.416587934223485	-0.00457421227679483	0.0186961924048839	0.806737115948279	-0.0240465166537978	0.0185672197322439	0.195386070138477	-0.020908125648705	0.0185693744135108	0.260280646647071	0.00340182883052039	0.0185473357534793	0.854486525915938
mDC:%32+	44	3	178525221	178803163	14	rs6762581	T	-0.108729258179665	1.91661684485283e-08	-0.0210245818031068	0.0187391712228333	0.261975292675637	0.000237492875872269	0.0186344158051737	0.989832240287015	-0.0315563538158057	0.0184579391923277	0.087439484646983	-0.0167817754599206	0.0184703773825981	0.36364801862244	-0.00929322812585541	0.0185199224897724	0.615848913109138
mDC:%32+	45	4	4817935	4819492	2	rs1873842	A	-0.122595585882664	9.17469426033793e-09	0.0112324024879562	0.0187103805651561	0.548334526940034	-0.0103503923489525	0.0185690104799204	0.57729668116011	0.0224663243812912	0.0183821358712119	0.221737275137656	0.0244900118076185	0.0183822267903989	0.182876865067953	-0.000450861152446465	0.0184521433545486	0.980508044788072
mDC:%32+	46	4	14178105	15334040	3	rs4596231	C	-0.199564769864082	1.36416711635349e-10	-0.0134087912079531	0.0188100641183565	0.475996281496658	-0.0301866313858744	0.018662796685606	0.105885399097877	-0.013494725407146	0.0185338727329145	0.466603732235221	-0.0108096990077254	0.0185354354063443	0.55980978532227	0.0270737802850799	0.0185843978620143	0.145279382310574
mDC:%32+	47	4	43361677	44093302	7	rs7657677	G	-0.169808238744736	1.24159265037473e-08	-0.0208478680589519	0.0186893552436235	0.264733633527768	0.0137071892847671	0.0185891104066788	0.460953173389016	-0.0345321863323687	0.0184153986916077	0.060867696094502	-0.0149769256975919	0.0184277053246834	0.416433656411486	-0.0526252767609828	0.0184224832433508	0.00431280811548148
mDC:%32+	48	4	71160257	71210844	6	rs2602088	G	-0.187179923057556	9.00204783543818e-09	-0.0228286102808576	0.0187364467419352	0.223171313119887	-0.0372389302440519	0.0185388662596629	0.0446629772616641	0.00230532420361337	0.0183567074504749	0.900069207769026	-0.0189788635721155	0.0183540091637787	0.30120098552469	-0.0139783922396828	0.0184857959863703	0.449609067702603
mDC:%32+	49	4	74460551	74460551	1	rs4350980	C	-0.131622821092606	3.05404149056602e-10	-0.0345132699402624	0.0185227090010698	0.0625245496825161	-0.0488068698649511	0.018403814519239	0.00804574432564163	-0.0161508723155532	0.0182707484362378	0.376782854405664	-0.00233922336102978	0.0182779225063053	0.898172974082767	-0.0410660426556034	0.0183021856028825	0.0249218296884338
mDC:%32+	50	4	85790567	85790567	1	rs13118915	T	-0.100298903882504	2.7869658936944e-08	-0.0129088161027957	0.0187792318055836	0.491888099746704	0.0037164510527518	0.0186005917844217	0.841648935667173	0.0159392406614202	0.0184305991800336	0.38720595539172	-0.0203229995901715	0.0184320513082387	0.270296053531897	0.000923968852270771	0.0185392615048533	0.960254522877561
mDC:%32+	51	4	91038599	91118045	2	rs2126218	C	-0.186641693115234	3.40847828182168e-10	-0.0357125521822047	0.0188328380034533	0.0580235084021392	-0.0525673295246024	0.0186688342282774	0.00489911930883085	0.0109931458088426	0.0185477630687757	0.553431927874995	-0.0206109781343936	0.0185456501938893	0.266502995436256	-0.0222570287935751	0.0185903787042961	0.231313278687891
mDC:%32+	52	4	95360169	96149498	10	rs12649334	A	-0.184645101428032	4.84566549673106e-08	-0.0313637927369081	0.0189252117973777	0.0975802128000392	-0.00422488258077272	0.0187940705566923	0.822151882725121	-0.0348688668050388	0.0185806875432396	0.0606700150415052	-0.0411117369397745	0.0185831346266648	0.0270220903043827	-0.020636567977089	0.0186150704228474	0.267696972754674
mDC:%32+	53	4	105501379	105508512	7	rs6816997	A	-0.120714388787746	3.25864835794198e-08	0.00885528773394089	0.0186337076057613	0.634660161313793	-0.00128048405655717	0.0185073206521583	0.944844813927757	0.00801811743823625	0.0183484802067743	0.662150317635385	0.0168267806722288	0.0183473003798423	0.359152542328071	0.0134065700259079	0.0184050810347823	0.466417282118943
mDC:%32+	54	4	126127486	126127486	1	rs13146295	C	-0.110601216554642	1.70956614770307e-08	-0.0246399325556095	0.0189353216880319	0.193272847837105	-0.0263509094865876	0.0188076549133917	0.161300170889484	-0.0135530978262576	0.0186192365341844	0.466728051791583	-0.00715394617098555	0.0186230995766011	0.700899932204401	-0.0212351744286057	0.0186572513332985	0.255142355494898
mDC:%32+	55	4	141196213	142041690	12	rs10003253	G	-0.104353375732899	3.28590406611607e-08	0.0139118535992737	0.0189120960184311	0.462031546966283	-0.00517833436415541	0.0187254341392505	0.782153139150281	0.0283284907319134	0.0184630604336615	0.12505598306749	0.00560645885724944	0.0184707031352423	0.761505709212287	0.014259070680175	0.0185478594690388	0.442091392696299
mDC:%32+	56	4	155720258	155727202	2	rs11947294	C	-0.137261420488358	1.54121357155378e-12	0.0187721371535593	0.0189946823783641	0.323098366596718	0.00879070892108119	0.0188146382110228	0.640372873459149	0.0290243722822365	0.0185921630168853	0.11860666387124	0.014837628663669	0.0185994545787529	0.425083162565836	0.000664617231066119	0.0186967716913623	0.971645883410016
mDC:%32+	57	4	161886463	161886463	1	rs1542071	G	-0.119209110736847	7.25451184500025e-08	-0.00862838910715283	0.0186681465956915	0.643974606488358	-0.0052623618446076	0.0185279773507681	0.776413651115677	0.00273618906049316	0.0183783325729654	0.881657620258676	-0.00427892261023681	0.0183789548521462	0.815920278889853	-0.0197415305763417	0.0184603434981104	0.284977480900263
mDC:%32+	58	4	169954165	169969226	2	rs2955262	T	-0.136422693729401	2.97713080941818e-09	-0.0226304906117667	0.0187285427193681	0.227016827324819	-0.0200219053099441	0.0184949708008137	0.279094960938117	-0.0110647039450244	0.0184343459156453	0.548404727687692	-0.0170282402860238	0.0184330134481976	0.355671826180725	-0.0184004457237128	0.0185406877451835	0.32106766085807
mDC:%32+	59	4	174594194	175372740	4	rs2555669	A	-0.125981777906418	4.39325026862345e-09	-0.0331186982284874	0.0188668706537556	0.0793012356403645	-0.0252343257023353	0.0186983852673927	0.177268188026181	-0.0181432347689879	0.0185205360745445	0.327350958516516	-0.0421743766232463	0.018512864264171	0.0227918803674599	0.00981618789205124	0.0185561197845924	0.596845902115892
mDC:%32+	60	4	181648199	181721887	6	rs6853120	T	-0.122921414673328	7.79700888176548e-10	-0.00171084243501125	0.0188559688251541	0.927711867593686	-0.00482565864486814	0.0187498315559951	0.796911013243077	0.00748581581463974	0.0185357869350783	0.68634711422389	-0.00929305378775653	0.0185357306413419	0.616156356590547	-0.00325301740674531	0.0185708512025117	0.860959913954034
mDC:%32+	61	5	2000931	2164732	4	rs10062483	T	-0.14500580728054	4.56745682277127e-11	0.0161006073963031	0.0189616794334716	0.395890447581712	0.0310070222433398	0.0188237353836768	0.0996202458809612	0.00120806151869718	0.0186072247148715	0.948238696542946	0.0043214851546421	0.0186093654131112	0.816382659059244	0.00816840529802521	0.0186286450703632	0.66106646346973
mDC:%32+	62	5	11655718	11666249	4	rs6878487	C	-0.141440436244011	3.88656831826466e-08	0.0359719435906099	0.0188065057554088	0.0558825107485438	0.0118956669906201	0.0187158195234736	0.525091602523147	0.0525955285060957	0.0185163007462649	0.00453550300808186	0.0393694010640229	0.0185462612616512	0.0338572874508068	0.0101397678546135	0.0186071386970441	0.585836906397181
mDC:%32+	63	5	13283410	14160338	6	rs6894703	T	-0.109163850545883	9.42659842295592e-09	-0.0296131189228964	0.0187659054929532	0.11467128353167	-0.0181755485190982	0.0185788560250376	0.328012318032311	-0.0532080068976445	0.0183945397157039	0.0038489693534448	-0.00958291080280275	0.0184299232734404	0.603127559598457	-0.00552195404023558	0.0184890811160727	0.765220661538662
mDC:%32+	64	5	15786523	16555327	2	rs905837	C	-0.166534915566444	7.38974901336102e-09	0.0396055942385476	0.0188792808507832	0.0360085161336893	-0.00560348903068155	0.0187309914433076	0.764842657538622	0.0348895775033564	0.0185333852127874	0.0598639943980349	0.0389486454809257	0.0185324626949197	0.0356699383615433	0.0366838137575229	0.0186015099927918	0.0486944170639249
mDC:%32+	65	5	41262962	41265613	2	rs445118	A	0.115809798240662	1.18088801092727e-10	0.0587422946064901	0.0187887802823231	0.00178727137614108	0.0378578431035645	0.0186302771355972	0.0422394914902416	0.0157160402634316	0.0184684069826184	0.394856396251727	0.0424067529840073	0.0184556188373877	0.0216453359720053	0.0574059861897058	0.0185421518589379	0.00198042049453714
mDC:%32+	66	5	66579619	66988774	3	rs9283706	G	-0.116239376366138	2.24829176629729e-09	0.00924645519340223	0.0190062369722623	0.626653419952973	-0.00429198358605169	0.018868176470283	0.82007286976489	0.023358567167113	0.0185942596514874	0.209135030022058	0.00653619149539889	0.0185995007154196	0.72530046003998	0.00409571309446337	0.0186613048427525	0.826294524204909
mDC:%32+	67	5	80681905	80874306	7	rs6151769	T	-0.19529016315937	2.71977426841551e-08	0.0143298048495282	0.0188549972542768	0.447317828566022	0.0463845281286011	0.0186551193937537	0.0129598870165644	0.00323028578378723	0.018236461725374	0.859415922054253	-0.00193800684599859	0.018236968482438	0.915376992755743	-0.0143474445601457	0.0183262461891887	0.43375530307269
mDC:%32+	68	5	105799148	105819498	2	rs1482917	T	-0.200353428721428	9.81223668110138e-09	0.00844524620977256	0.0190102955885498	0.65689884909003	0.0108956309892992	0.0189076094634295	0.564487073731991	0.0109266796662777	0.0187658668283864	0.560434147303214	0.00939187964260909	0.0187667067545495	0.616792935108667	0.00488895055768213	0.0187626323430297	0.794443794347015
mDC:%32+	69	5	120843614	120883402	4	rs11952810	T	-0.120137393474579	5.50753575972004e-09	0.00798800952692464	0.0188340116931586	0.671505641487516	-0.00117566620033926	0.0186905753722328	0.949849279130443	0.0306724073773762	0.0184874257308386	0.0972039136615421	0.000250436103341495	0.0184974600168405	0.989198739651859	0.0102185692934767	0.0185478619959953	0.581724244946578
mDC:%32+	70	5	125272425	125272425	1	rs1439585	A	-0.131627202033997	5.81230330474387e-09	0.0228875000431114	0.0188683696639348	0.22522791399522	0.0073282025913133	0.018729726446566	0.695633719094773	-0.0068547553058448	0.0185890622147263	0.712339261265212	0.0212908727585093	0.0185857546785897	0.252076161472025	0.0241004391128306	0.0186516688085336	0.196413965287608
mDC:%32+	71	5	141748509	141754349	2	rs17704931	T	-0.221443518996239	3.03079146515078e-11	-0.0245864528064791	0.0186856234768293	0.188349647687884	-0.0239090632434851	0.0185565905762062	0.197696517683621	-0.00103133349803417	0.0184001288263567	0.955305538468326	-0.0247274607240671	0.0183949679858869	0.178971577410763	-0.0233385638359461	0.0184698172751565	0.206473169191989
mDC:%32+	72	5	165845870	166822692	4	rs17401775	A	-0.120675958693027	3.03022949047726e-09	-0.00898677859318618	0.018838690360804	0.633371707793633	-0.00682004669658587	0.0186955386095855	0.715291008132034	-0.0132580113422135	0.0184984325374751	0.473610381710842	0.00380136547971527	0.0185021266882339	0.837230513011352	-0.0272156996179683	0.0185557687846368	0.142566754310293
mDC:%32+	73	5	170776793	171714487	4	rs929761	T	-0.185680747032166	6.70212278010986e-08	0.0119275184339741	0.0188939286017632	0.52790306320322	0.00276723762402257	0.0187827518236056	0.8828829618225	0.00711795521650587	0.0185515458248588	0.701239651228652	0.0115699626159379	0.0185508341030862	0.53288017584095	0.00457657581377497	0.0185685259434786	0.805336228583702
mDC:%32+	74	5	173020759	173020759	1	rs17075508	A	-0.1344083994627	2.03279830547278e-10	-0.0199534882462166	0.0188820772420428	0.290719671159924	-0.00799169502144752	0.0186669011840289	0.668595050491277	0.00674882002718273	0.018620133381144	0.717043909894529	-0.0241010017937089	0.0186163037218993	0.195554440189278	-0.0238585474769299	0.0186583739685641	0.201103403791324
mDC:%32+	75	6	2413354	2426813	6	rs13198172	C	-0.126715317368507	6.05130089974894e-10	-0.0192911076569877	0.0187957792444151	0.304813076356308	-0.00973998328564318	0.0185996806901187	0.600552687360857	-0.0185854706757853	0.0184954515698214	0.315044113012242	-0.019889712571488	0.0184960541805944	0.282307399714449	0.00313951359813843	0.018603037652716	0.865994440755681
mDC:%32+	76	6	31284945	31295479	8	rs9368671	T	-0.193785071372986	5.58179580861311e-08	-0.00367991709000227	0.0185571907587733	0.842823527349692	-0.0261304463157659	0.0184359714828299	0.156485650720784	-0.0141522180985451	0.018311793572339	0.439675377664211	0.0316014862372813	0.018304860320161	0.0843815263074093	-0.0298168730050165	0.0183155709921991	0.103643623729205
mDC:%32+	77	6	49936062	50175308	3	rs12194517	A	-0.182182773947716	3.79579431417213e-08	0.00687563549517978	0.018975554009533	0.717123783490675	-0.0194824630233566	0.0187926971518954	0.299961196678686	0.0114223918087786	0.0186139295790849	0.539496070391156	0.0100486432694954	0.0186155636239034	0.589377549203709	0.0301142352174944	0.0186941140208775	0.107311627300689
mDC:%32+	78	6	71063125	71091195	2	rs13193324	T	0.109896592795849	3.02274077416439e-08	-0.030801757585154	0.0187978577701948	0.101412597432985	-0.010431738014353	0.0186585931610363	0.576147389270031	-0.0249885450280222	0.01851242238642	0.177176501214732	-0.0377105256588952	0.018509768132857	0.0417068973728787	-0.00385390305905129	0.0185647059711145	0.835561339365218
mDC:%32+	79	6	89258993	89421208	2	rs10455509	G	-0.117273546755314	2.53559972994476e-09	0.0144342188488493	0.018809685793715	0.442918458895924	0.00375515622815045	0.0186140026237132	0.840135659108201	0.0064874750264063	0.0185027971183002	0.7258977562007	0.0212876501200887	0.018504509123258	0.250071996265327	0.0141685622743911	0.0185856789666633	0.445920502857254
mDC:%32+	80	6	105940280	107532447	9	rs9386644	G	-0.13028010725975	1.76030477207709e-09	-0.0151383691156425	0.0188815525643897	0.422762483021399	-0.000234967800802629	0.0187415547395841	0.989997844866102	-0.0210392540592319	0.0185934552084636	0.25792044003165	-0.0149515300533779	0.0186003334975422	0.421559871189889	-0.0204108019769216	0.0186655765770313	0.274265260889413
mDC:%32+	81	6	114544515	114622239	3	rs1521889	G	-0.149663195014	7.93509552746272e-08	-0.00899833807939856	0.0186240600904997	0.629021996282235	-0.00320219004386512	0.0184773698002276	0.862425213639512	-0.0100724569995715	0.0183281009512551	0.582660762902903	-0.00625937075786352	0.018337233484059	0.7328664818647	0.0229560734425899	0.018364928831015	0.211402115714277
mDC:%32+	82	7	3187716	3353325	2	rs7779193	A	-0.17775659263134	4.3228276174047e-08	-0.0161954666369615	0.0192698309420765	0.400723310318315	-0.0435295124569997	0.019025018037104	0.0222090908831628	0.00353962639948636	0.0186479977205613	0.849469113605064	-0.00349372770121301	0.0186489199257704	0.851405441641669	-0.002792038598569	0.0187529718644597	0.881654625694765
mDC:%32+	83	7	25182565	25990192	9	rs6461902	A	-0.0987996831536293	4.9796676605771e-08	0.00207105609098324	0.018828577997886	0.91242087843624	-0.00560206726528423	0.0187139748610555	0.764693098306721	-0.0150706353411243	0.0185608403030387	0.416881527933332	0.00405616062883467	0.0185839910563973	0.827241009840117	0.00673337492035112	0.0185770742601422	0.717037584440076
mDC:%32+	84	7	33442472	33582774	4	rs17170243	C	-0.162318259477615	2.15718782340122e-08	-0.00887724078045097	0.0187390376628651	0.635729224975421	-0.0112629258443058	0.0185457260537177	0.543696075046274	-0.0137585094233374	0.0184121185766929	0.454971070703739	-0.00479193714825431	0.0184153862318974	0.79471723315007	0.0259426247254889	0.0184141894521943	0.158990007906944
mDC:%32+	85	7	36680841	37585209	2	rs11983011	G	-0.242786094546318	2.43410924038608e-10	-0.00706083022813643	0.0190055018285344	0.710281818802285	-0.00697391190498166	0.0188152167727141	0.710923538571665	0.0171562081303003	0.0186003956766046	0.356418510602037	-0.0194186150263143	0.0186005352528784	0.296580389163944	-0.00956884470151708	0.018761407986469	0.610070596708693
mDC:%32+	86	7	48867112	48867112	1	rs2363996	C	-0.120093770325184	2.21278339573858e-08	0.0490205262468613	0.0186095741736301	0.00848072715398596	0.0324938082787831	0.0183954423467778	0.0774341486252542	0.0133297833199388	0.0183603023857651	0.467890152466903	0.0445144639584405	0.0183443745408227	0.0153012138625221	0.0359418660067016	0.0183527003032629	0.0502791869149452
mDC:%32+	87	7	50856998	53144397	7	rs10248341	T	-0.191730305552483	2.01581220531704e-08	-0.0186299479532201	0.0188544302048263	0.323191330586744	-0.00258901019200149	0.0186622608280134	0.889673466206941	-0.0256680808086316	0.0185824189593218	0.167289358730918	-0.031810611388278	0.0185895885454619	0.0871493710665462	0.00247018660199095	0.0186112020803364	0.894419446538042
mDC:%32+	88	7	67239558	67762803	8	rs7791642	G	-0.141356185078621	6.92186054417537e-10	0.00960432873457132	0.0189430324698889	0.61218659336813	0.0319446543664655	0.0186742702441872	0.0872586195533419	0.00156201703075071	0.018582664883565	0.933016277057474	-0.00162230961090278	0.0185827630892646	0.930437571061164	-0.00721299614456547	0.018725673716053	0.700122759111234
mDC:%32+	89	7	71500365	71500365	1	rs6969471	A	-0.190337613224983	8.59914887541464e-08	0.0315817689348923	0.0190706428806839	0.0978246291756923	0.000520495326859092	0.0189115448576853	0.9780448093458	0.00796305273159523	0.0186277743462059	0.669059247283579	0.0457183870265782	0.0186095261946854	0.0140790236687718	0.0164367351488848	0.0187514454643345	0.38079917509867
mDC:%32+	90	7	119124055	119124055	1	rs7776651	T	-0.127210408449173	1.71821979848782e-09	0.0212578199424827	0.0187684466800705	0.257463298668752	0.04284702163087	0.018620052511701	0.0214560485541768	0.00309693616306892	0.0185022792870893	0.867081602884421	-0.00463601287741154	0.0185030552780326	0.802176651843026	0.0289239651997737	0.0185264557236955	0.118579755849499
mDC:%32+	91	7	121569971	121569971	1	rs12706359	G	-0.124777525663376	1.88440339446907e-08	-0.0150994443028121	0.0186001299531302	0.416979201397151	-0.0154791203055571	0.0184291890622998	0.401020897281184	0.0194023432821669	0.0183012411562083	0.289157025990658	-0.013755070581979	0.0183035678469518	0.452414377841698	-0.0183571352074971	0.0183961335969818	0.318420739225161
mDC:%32+	92	7	144435635	144435635	1	rs12666210	G	-0.174309983849525	9.59533067844828e-10	0.00388769417987996	0.0189180397398523	0.83719478660059	-0.0108151540419357	0.0186829115379398	0.56271592611922	0.00498621263745208	0.0184820562248968	0.787343432402053	0.0134976868953881	0.0184881037608068	0.465403437867943	-0.0117303769762795	0.0185655030044778	0.527542994634146
mDC:%32+	93	7	153925597	154399115	5	rs6464374	T	-0.159435212612152	6.17353541990682e-08	0.00200820202034715	0.0189369096515677	0.915552614768592	-0.00826901066597927	0.0188426183804566	0.660806046626281	0.0217682719457309	0.0186524957998233	0.243288141989307	0.0103727536754086	0.0186568567610353	0.578270273657828	0.00549914622765932	0.0186617424498244	0.768263358895992
mDC:%32+	94	8	12894746	14824427	24	rs1357006	G	-0.120245933532715	7.70662323919572e-09	0.0271884986499033	0.0190198732990256	0.152977419726059	0.0497090161971294	0.0188040882751638	0.00824948383791398	0.00385006673992178	0.0186937745111291	0.836840820721674	0.0155253445880334	0.0186940336760506	0.406325590669823	0.00499208767239157	0.0187639189395056	0.790221781592145
mDC:%32+	95	8	20156979	21509888	5	rs6989379	T	-0.106199309229851	8.75237198717431e-08	-0.00259315782572302	0.018777186446918	0.890170040842256	-0.00228772967139463	0.018642366718117	0.902340033556319	-0.00312565287384095	0.0184995515371142	0.865841140102116	-0.0065410456938328	0.0185030929647107	0.723730961304661	0.00396392089185898	0.0185657600877029	0.830946484627637
mDC:%32+	96	8	23774748	23774748	1	rs748228	G	-0.130541175603867	9.5600805917128e-08	0.0097141245507258	0.0188258009789875	0.605894403056826	-0.0127088817151064	0.0186294616119259	0.495172195866291	0.0131201608240896	0.0185785737817585	0.480121047279141	0.0121570336377403	0.0185796024671833	0.512956235236677	-0.00710839099900374	0.0186596260367112	0.7032679877624
mDC:%32+	97	8	25549776	25790172	2	rs7832226	C	-0.104175485670567	1.04914223275983e-09	0.00658467499565497	0.0188183661114459	0.726434716624311	0.00601556793984508	0.0186509080466776	0.747071029550085	0.000249339026591956	0.0185023224151351	0.98924887912891	-0.000596308649776144	0.0185026593714227	0.974292217314048	0.0191258690304431	0.0185804799061633	0.303399732843427
mDC:%32+	98	8	27287215	27287215	1	rs4279551	G	-0.226254791021347	4.6083801986599e-12	-0.00212687819299987	0.0187065462165289	0.909486075233821	0.0130741959152808	0.0185677179389776	0.481405300671786	0.0135439087665326	0.018431802636556	0.462513037422542	-0.018819173884462	0.0184307237960847	0.30730294196862	-0.00820416122809756	0.0184116291525671	0.65592184356912
mDC:%32+	99	8	32008563	32238387	12	rs16878780	G	-0.123942889273167	3.99646858374661e-10	-0.00839942318808218	0.018878540079122	0.656412324306137	0.0102619995595612	0.0187234904265993	0.583678536934367	-0.0221223298846792	0.0185584012755311	0.233342994441575	-0.015141546225968	0.0185611455012534	0.414700702545548	-0.00755262189348867	0.0186554576999137	0.685619204442813
mDC:%32+	100	8	57220863	58319613	14	rs1946716	A	-0.112378373742104	3.97468282534435e-08	0.00868370997235871	0.0187335209167524	0.643014092583329	0.0137924866563407	0.0186368464261979	0.459320797897742	0.01012803284064	0.0184321272195566	0.582720056593217	0.0214806543989004	0.0184288340586528	0.243871323077086	-0.017838268940125	0.0185147390459618	0.335395446834567
mDC:%32+	101	8	82942638	82942638	1	rs6997616	C	-0.108043365180492	8.57028264843049e-09	0.00698979183014136	0.0187738339614857	0.709685809378589	-0.00548458016020019	0.0186176984884336	0.768328721195168	0.00202817331927657	0.0185187189815428	0.912797447414354	0.00633364964782334	0.0185184554979517	0.732361783580565	0.0224407060439307	0.018598456453552	0.227688577158082
mDC:%32+	102	8	97192886	97192886	1	rs7841826	T	-0.128350451588631	7.96688719847615e-09	0.00251725423458208	0.0192515918637741	0.8959779316322	0.0219354962155727	0.0190134192269296	0.248725408082372	-0.0184730377503418	0.0188233377520216	0.326481698689159	-0.0118863691257449	0.0188258357906927	0.527837606420809	0.0327616093625072	0.0188653790392559	0.0825640268689659
mDC:%32+	103	8	114291030	114999356	10	rs12681021	A	-0.2441536039114	3.53745590035557e-11	0.0175003637698131	0.0190137170369919	0.357438603325592	-0.0060965413004767	0.018903493385127	0.747090830271041	0.00120686677516579	0.0187514027984027	0.948686860006255	0.0216759100157667	0.0187484594970438	0.247717071406223	0.0337842711420762	0.0187893920626502	0.0722729793191669
mDC:%32+	104	8	120751336	120753598	2	rs4870749	T	-0.1174551025033	2.8001239281007e-08	-0.012890291032626	0.0188619077576739	0.494408085511552	-0.0113408292632172	0.0187627939026607	0.545604377931071	-0.0258333642384423	0.0184437446915532	0.161422854399091	-0.0151513429008735	0.0184482873072448	0.41154974620805	-0.0102374593923069	0.0185120244394647	0.580294559033074
mDC:%32+	105	9	12374959	12381493	6	rs2773856	G	-0.20309616625309	3.03738764681203e-08	0.0362857382642074	0.0186905983644638	0.0523103946947814	0.0351673206214921	0.0185541822745821	0.0581417896069289	0.00924086562300054	0.018482087682547	0.617119542620883	0.0214196150658419	0.0184978035053673	0.246977333915333	0.0203830478679053	0.0185442335452733	0.27179024076441
mDC:%32+	106	9	72060027	72060688	2	rs11143089	A	-0.151693105697632	9.31608538515505e-11	0.0171206364586884	0.0186770257410027	0.359394810111951	-0.0256722808973564	0.0184904133086134	0.165119880418006	0.0316261740974833	0.0183880208276486	0.0855504797305322	0.0260163694540358	0.0183958138196801	0.157393728839555	0.0302813492640834	0.018462908141475	0.101089036212647
mDC:%32+	107	9	75866719	75866719	1	rs4745455	T	-0.151204913854599	1.31526853407538e-12	-0.00461875726906976	0.0188645197089426	0.806599418353226	-0.00369432580201695	0.0187030896827353	0.843430790625608	-0.0126812292425554	0.0185764233005698	0.494881030606437	-0.00505182044800569	0.0185787791431839	0.785707777925046	0.00838387891288518	0.0186195841710074	0.652547913464103
mDC:%32+	108	9	79417670	79465213	3	rs10115082	A	-0.208396762609482	1.1033473506953e-10	0.00640764371476157	0.018887358576162	0.734442360075058	-0.00684836769018103	0.0186749222219638	0.713858906072044	0.010652925373657	0.0185626871708251	0.566086993408142	-0.00483653028254063	0.0185638216695253	0.794469290242215	0.0162582739888488	0.0186958204296536	0.384579621010044
mDC:%32+	109	9	86139322	86169431	2	rs11141259	T	-0.188611596822739	4.19494292813075e-08	-0.0297907821055937	0.0187259667391549	0.111748358021424	-0.009582019144524	0.0185908546516743	0.606302231731107	-0.029764672323569	0.0183815699799684	0.105497786913211	-0.0275478199552256	0.0183831109845726	0.134101241008066	-0.0178767669921864	0.018490237214602	0.333713646545775
mDC:%32+	110	9	98204509	99168497	13	rs11788019	A	-0.179113060235977	2.42150564501537e-09	0.00301809795789403	0.0190525940307666	0.874146035072339	-2.49058911962409e-05	0.0188705417060336	0.998947020723628	-0.0195991825279354	0.018765623707065	0.296377818746584	0.00549297258029647	0.0187866480302858	0.770011489162606	0.0172152755365561	0.0188200998497767	0.360410373071048
mDC:%32+	111	9	110580726	111491213	6	rs2900531	C	-0.223949402570724	2.53263554034734e-10	0.0327238445670099	0.0190555180568412	0.0860359344706667	0.0306544549409647	0.018949939986358	0.105846975568497	0.0300170515805558	0.018643719677095	0.107498183919083	0.035671849897959	0.0186414029342097	0.0557713190833658	-0.0125208670409923	0.0187067597124137	0.503342635703141
mDC:%32+	112	10	27892311	28873974	5	rs4747634	C	-0.198620438575745	1.22652565466094e-09	0.00572928137437424	0.0188464049024944	0.761151335464955	-0.00823206920676275	0.0186960806382776	0.659745837159118	0.00229276451040207	0.018541754822141	0.901597644492377	0.019325135058558	0.0185397433801704	0.297329921233866	-0.0131874424171137	0.0186056558777706	0.478513771493962
mDC:%32+	113	10	30022578	30022578	1	rs4572040	A	-0.117784887552261	2.5182809204498e-11	0.0137880617112104	0.0188677903326104	0.464978787390496	-0.0257280997045809	0.0187417383533986	0.169931055421748	0.0023732931889896	0.0185388703764766	0.898144223352295	0.0340668886668066	0.0185285650502411	0.0660734397585709	0.0202463356234992	0.0185750731319689	0.275815389754095
mDC:%32+	114	10	42981663	44282112	29	rs11238898	A	-0.184842973947525	2.16286279932867e-11	-0.00268794330631643	0.0188792807352088	0.886793729463216	-0.0382369451942794	0.0186289449376249	0.0402061945902152	-0.00562546622948732	0.0185846740546507	0.762144758262478	0.0212599599059413	0.0185837075838134	0.252713012849252	-0.00776244276970121	0.0186879038505834	0.677899898080671
mDC:%32+	115	10	49016721	49025076	4	rs1913521	C	-0.104880757629871	8.85938336020865e-08	-0.0139766298914209	0.018839851816238	0.458230744319037	-0.0157980425223867	0.0187279657963915	0.398989215608648	-0.0085233471736795	0.0185637200345665	0.646167780408547	-0.0133896023912507	0.0185667766759607	0.470869305745105	-0.0050833908441145	0.0185973630342234	0.784611838566246
mDC:%32+	116	10	54861997	54861997	1	rs7095310	C	0.155375614762306	8.04063355589606e-09	-0.0139315311487855	0.0187122215639642	0.456626891232466	-0.0373144765556235	0.018534120355963	0.0441777928511511	0.0200833454412699	0.0184461758704347	0.276352286154077	-0.001216145767697	0.018451325313352	0.947453176448317	-0.0094727005812579	0.0184874180942655	0.608419652862391
mDC:%32+	117	10	57329556	58701291	4	rs2790204	A	-0.238328948616982	4.96211937697992e-13	0.00982430639136441	0.0190436512755583	0.605976145612061	-0.00148306662522135	0.0188334021546311	0.937239658705739	0.0238756256647739	0.0186523995312169	0.20063636647646	-3.05903093888675e-05	0.0186598087179452	0.998692085503534	0.00488447495058419	0.0186631781039872	0.793558049195417
mDC:%32+	118	10	67528171	68513351	10	rs10430513	A	-0.224324926733971	3.26332739664142e-10	0.0163608240458545	0.0189003962351441	0.386764506382816	0.0470059253836534	0.0187005237787025	0.0120044025685382	-0.0188963651917248	0.0185368164403142	0.308099233383551	0.00320643374811588	0.0185662176188447	0.862897186267604	-0.00205865420030373	0.0185846142281038	0.911804841339333
mDC:%32+	119	10	71093733	71986065	5	rs11000124	A	-0.195534616708755	1.79506347761388e-11	-0.00937397420496632	0.0187408188596097	0.616980135758538	-0.00550329391927252	0.0186127796759049	0.767501310282187	-0.00295600043413736	0.0184790188893646	0.872919531212395	-0.011016104271001	0.0184783648160377	0.551113040650538	0.000552936837745518	0.0185456049539441	0.976216662780157
mDC:%32+	120	10	76383179	76973062	6	rs11001952	T	-0.101418934762478	7.93989908470935e-08	0.0284190230554699	0.0189135083177301	0.133059727362333	0.0265339892782329	0.0187327761471195	0.156753123194848	0.0144772303100164	0.0185790609660503	0.43591155138146	0.0212355793456174	0.0185805969591905	0.253177973289827	0.0124970880177888	0.0186903988675691	0.503780407131119
mDC:%32+	121	10	79040090	79040090	1	rs2894393	T	-0.133223921060562	4.21921198745587e-09	-0.0364694605237432	0.0186460573226218	0.0505777251364886	-0.010963773603441	0.0184518506660978	0.552436640101584	-0.0371988722507748	0.0182848876916003	0.042000937175514	-0.0303070997970363	0.0182897334237867	0.097615759769206	-0.0257416183295635	0.0184284366270417	0.16256786613571
mDC:%32+	122	10	83308603	83983331	24	rs7093697	G	-0.16668526828289	8.04172092331484e-13	0.00299835712170546	0.0187191603023378	0.872754024715354	-0.0102659382381587	0.018540684831897	0.579828746351956	-0.0231624378181963	0.0184093543392665	0.208424191220933	0.0163868029957006	0.0184138693799873	0.373584152618503	-0.000142024819879444	0.0185004366209894	0.993875359004103
mDC:%32+	123	10	89487394	89487394	1	rs11203146	C	-0.124072954058647	4.37291063073575e-09	-0.0126479401104724	0.0191206571271774	0.508358258350929	-0.0216652866129989	0.0189615727810881	0.253304535569988	-0.0312047506191719	0.0187412033145222	0.096013146260918	-0.00892882670390156	0.0187500958653568	0.633966359494657	0.00812664438695947	0.0188095689791282	0.665738338261133
mDC:%32+	124	10	95975401	98852688	14	rs4919213	A	-0.153636649250984	8.10495087286943e-12	0.0034972126238368	0.0188582705495548	0.852891647871894	-0.0124594979241795	0.018692543984338	0.505113783390443	-0.0216073078542134	0.0185029820498613	0.242993138883716	0.00735965047191312	0.0185085058916614	0.6909275068699	0.00749337398286623	0.0185342034524225	0.686022106667712
mDC:%32+	125	10	100146576	100224788	5	rs975752	A	-0.12361291795969	2.5484819350236e-08	-0.00804440784715599	0.0189284383432008	0.670875937560363	0.00318639214406239	0.0187987279883836	0.86541499383688	0.011195500485516	0.0185839028631132	0.546934727729601	-0.0213048268477325	0.0185814357497295	0.251655359063504	-0.00100638883643799	0.0186852702723342	0.957050406684615
mDC:%32+	126	10	110672322	111149210	7	rs7099311	A	-0.113211832940578	2.18390965238289e-08	0.00363502973020527	0.0188787199445773	0.847328068697274	0.0100605327743749	0.018740438047545	0.591422846624776	-0.00406950424630384	0.0185736554218286	0.826586778381956	0.000943078581487691	0.0185759102214593	0.959513144463509	0.00520728032446076	0.0186398058838249	0.779985838509301
mDC:%32+	127	10	116245020	116379427	8	rs12242629	C	-0.134031593799591	1.21937855171754e-09	-0.000533170629758673	0.0188853604879336	0.977479147274398	0.0010806749467449	0.0186806084841239	0.953872063387403	0.0153243482564547	0.0184809336507419	0.407060305280774	-0.010636849754077	0.0184841172821101	0.565025337178782	-0.0114308845713949	0.0186134603864352	0.53918467517918
mDC:%32+	128	10	123461890	123497057	1	rs11248555	G	-0.154326245188713	6.46850108408339e-06	-0.0117227740309878	0.0187712310630914	0.532344832785323	-0.0011433073003438	0.0186401495212108	0.951096101487985	-0.0215654340627042	0.0183755823579435	0.240654254353743	-0.00669450876915746	0.0183798986326069	0.715712717210044	0.0120054496035586	0.0184506801032691	0.515305968053114
mDC:%32+	129	10	125419165	125485839	12	rs12359255	C	-0.136223465204239	1.9772194274268e-10	0.0138620711617434	0.0186240218586032	0.456750076722693	-0.009491724239544	0.0185291803008123	0.608509744085059	0.01106017165147	0.0183719886302392	0.547212381366041	0.0141080267669539	0.0183724372417502	0.442614135754561	0.0135499330020136	0.0183919186860683	0.461344322230103
mDC:%32+	130	11	5712854	5712854	1	rs12800896	G	-0.150741145014763	2.54057965795399e-08	0.0329220009965103	0.0188830044026556	0.0813599556963616	-0.0116049023881051	0.0187597372301381	0.536224464822387	0.00734198954415177	0.0185786429616835	0.692735683647854	0.0436512437838822	0.0185622203948625	0.0187581013523248	0.034789675619052	0.0186409864886873	0.0621002133643945
mDC:%32+	131	11	19690447	20494798	6	rs7927653	A	-0.140090510249138	2.04164960969143e-10	-0.00440529728262168	0.019003189353391	0.81669552665729	-0.0117268502966475	0.0187919087662745	0.532652745965915	0.00886398575548465	0.018712539727873	0.635754766818714	0.00596893988244966	0.0187176840368024	0.749830409694061	-0.00856155345280242	0.0187412545291707	0.6478279751624
mDC:%32+	132	11	24142760	24156082	2	rs2947737	C	-0.143618524074554	1.61300799919195e-11	-0.0152654383109927	0.0185257445314453	0.410002273543537	-0.0257657018422275	0.0184260005455746	0.162120851762515	-0.00562874184532195	0.0183280186951077	0.758780548281423	-0.0200779302975744	0.0183327017596551	0.273520448742039	0.034805041756059	0.0183486635364643	0.0579442443308566
mDC:%32+	133	11	32388970	32395980	4	rs5030278	C	-0.175154268741608	3.14792432072423e-09	0.0121105065536151	0.018863378015527	0.520917811829801	0.0332364346759927	0.018732029600055	0.0761178160666495	-0.0152031372971939	0.0186203372251949	0.414292126928624	0.00893754826676645	0.0186224469061572	0.631310175247691	0.000553269833395727	0.018634184700657	0.976315435542605
mDC:%32+	134	11	64657552	65569348	3	rs2073798	T	-0.203516125679016	4.5793416056979e-11	-0.0165014544913257	0.018825601641812	0.380809343473177	0.000985654483602142	0.0187055521860194	0.957980063453611	-0.00200550020834307	0.0185574325432264	0.913947655425795	-0.0338282733319286	0.0185480816727579	0.0682822181803302	-0.00018861634741425	0.0185532939678274	0.991889391163893
mDC:%32+	135	11	68460384	68765137	6	rs3758645	A	-0.165828496217728	7.07130165328944e-08	0.0464028883403324	0.0187228695660752	0.013255095436148	0.0149179025693415	0.018519056865117	0.420572951193202	0.0302421920050076	0.0182969246825229	0.0984675628392166	0.041915192990788	0.0183071651018388	0.0221184048193055	0.0274617640398618	0.0184272703361205	0.136259747042792
mDC:%32+	136	11	70334487	70366679	2	rs3781649	T	-0.120932973921299	4.06694286452561e-09	0.00387285337333226	0.0188413404713096	0.837156601487125	0.0146099231425387	0.0185992742477825	0.432219222848682	-0.0131771303063133	0.0184617962755338	0.475438048539196	0.00573155736101736	0.0184649904759178	0.756277953130466	-0.0245549156210535	0.0185900169668023	0.186650332655687
mDC:%32+	137	11	72604537	72604537	1	rs746399	T	-0.161829113960266	7.1632427774783e-10	-0.0236600260717088	0.0185400401781515	0.202004549138	-0.00747491940031152	0.0184370958900111	0.685192973514392	-0.0235240162708233	0.0181980625016336	0.196228883506868	-0.00625715706847093	0.0182092934239933	0.731153539384395	-0.0216260692124042	0.0182243558504395	0.23545989942309
mDC:%32+	138	11	84539503	84539503	1	rs1430952	C	-0.180507808923721	5.73358207367992e-08	-0.0291395043596521	0.0188552114261056	0.122353158352667	-0.0208848324935122	0.0187467548818722	0.265350790561866	-0.00999969354911537	0.0186243387563289	0.591366986797038	-0.0228145557501521	0.0186210861566526	0.22059870603762	-0.0191826240829185	0.0186336317432113	0.303348240531624
mDC:%32+	139	11	93510053	93510053	1	rs11020392	A	-0.138762235641479	1.95963604160551e-09	-0.0243599650065489	0.018891401285045	0.197339091417333	-0.0228387104123404	0.0187416646398128	0.223093818121899	-0.0154429125274561	0.0185666633389587	0.40561533834449	-0.00793354012252357	0.0185700241628163	0.669248472266265	-0.0329783746239419	0.0186678566042678	0.0774027255724628
mDC:%32+	140	11	98599453	99918007	22	rs12577166	C	-0.112535186111927	2.07802990012646e-08	0.0313672794067361	0.0187311033100334	0.0941216818200537	0.000937875058736103	0.0185839277220911	0.959753758861934	0.0252355284399296	0.0184494672157051	0.17147405118447	0.0631644496832367	0.0184203948611833	0.00061409669877165	-0.0095104274113443	0.0185638992625985	0.608474719454425
mDC:%32+	141	11	102770465	104353752	20	rs11226326	G	-0.115546219050884	5.34753228844479e-08	-0.0224858512636156	0.0190136977250647	0.237062043089666	-0.00382332389299629	0.0187881729671378	0.838761555237165	-0.0340443710803639	0.0186785074575628	0.0684587228794932	-0.0174628898358741	0.0186872537044258	0.350132953646319	-0.0152153760290869	0.0187336867281871	0.416747327261966
mDC:%32+	142	11	131701131	131731871	14	rs2658873	A	-0.130935788154602	4.21447225467214e-11	0.0363700593788618	0.0188343120232766	0.0535764781929914	0.0486749360233533	0.0186672719921969	0.00916781537758897	0.00450473480358358	0.018516531972667	0.807804208820436	0.0202624550262309	0.0185142757027561	0.273859660976975	0.0438371210749223	0.0185755027108533	0.0183436242875859
mDC:%32+	143	11	134783159	134783278	2	rs12420691	C	-0.126470968127251	2.99698533453597e-09	-0.00782175096871011	0.0186500668437026	0.674959146571937	-0.00761535574985641	0.0184777702235284	0.680270466020074	-0.000763984963307838	0.0182945239454206	0.96669263173671	0.00667403717163926	0.0182950393308879	0.715286853364555	-0.0342165215810851	0.0183832011133592	0.0628039032765791
mDC:%32+	144	12	20027482	21380421	5	rs11045719	G	-0.122850887477398	5.55958831147875e-10	-0.00441660328246477	0.0189320330197938	0.81555521630449	-0.0250659163280399	0.0187563094344695	0.181524776568239	-0.0136032145311977	0.0186002133143132	0.464625771035875	0.0179860232363634	0.0185991179878231	0.333605973482482	-0.0152870747155045	0.0186340384654408	0.412064400431926
mDC:%32+	145	12	44599899	44607687	2	rs765770	T	-0.113838866353035	6.04276911763341e-10	-0.0187208626663712	0.0187969968545636	0.319359962443178	0.0144921860788777	0.0186274629515632	0.436632513657802	-0.0363089135965217	0.0184036848670213	0.048599381364593	-0.0180332772868711	0.0184214746406654	0.327697217197904	-0.041269626714184	0.0184460375848227	0.0253413091747991
mDC:%32+	146	12	58323655	58641406	6	rs1982512	G	0.111796423792839	1.40064211630475e-08	0.0160198089933768	0.0187569189022739	0.393136094436058	0.0382197574461892	0.0186143453269502	0.0401395519762678	0.00744365828954356	0.0184708941634018	0.686982190512701	0.00545899086046826	0.0184713296803591	0.767603492479689	-0.0231426080315547	0.0185153835705075	0.211432360627912
mDC:%32+	147	12	63102444	63139344	3	rs11174805	A	-0.144914239645004	9.99975231314887e-09	0.00461023646795105	0.0189080650137901	0.80738499561002	0.0325431292525608	0.018715769665077	0.0821757779552762	0.0169639315076241	0.0184763198441205	0.358619048842865	-0.0178505473139362	0.0184771542011249	0.334080441245472	-0.0130683041229559	0.0185778332059064	0.481840949734645
mDC:%32+	148	12	78967900	78970237	2	rs17046145	T	-0.201355084776878	2.06211850429273e-08	0.0311672443432952	0.0191497288896622	0.103730791236461	0.0233571602299023	0.0190271622776078	0.219709367871443	0.00829093798044131	0.0188538121358642	0.66015172368948	0.0350448815580412	0.0188698736633119	0.0633852272411938	0.0126461785200083	0.0188861914359713	0.503166618327914
mDC:%32+	149	12	80337616	81756385	27	rs12313030	T	-0.184647917747498	1.86141267049947e-10	-0.0152176115582008	0.0191802077059118	0.427610434180347	-0.00808543820259525	0.0190256607898453	0.670886451172583	-0.006858822891321	0.0188217279726078	0.715578374656492	-0.0190991613316763	0.01881983688424	0.310265247405883	-0.00869045221914968	0.0188681856259023	0.645129037087915
mDC:%32+	150	12	92436700	92544828	8	rs1546611	A	-0.118324674665928	9.10978703519582e-11	0.00790828270194599	0.0187325732875224	0.672934946414095	-0.0225383940091563	0.0185844303748689	0.225322636209372	0.0266116267154184	0.018410063305025	0.148426630019865	0.014973629977968	0.0184168015570906	0.416260385422471	0.0111381540917652	0.0185018486905022	0.547219701117406
mDC:%32+	151	12	101633390	101635388	2	rs12366302	T	-0.107992850244045	4.02572464796578e-08	-0.0296906104923186	0.0186617764601806	0.111724869412562	-0.0373980266512902	0.0185408186955579	0.0437817263512475	-0.00747811830739772	0.0184194298781593	0.684779139013349	-0.0261318819550778	0.0184158742711785	0.156009639091429	-0.00220552031231895	0.0184544876777934	0.904878541899405
mDC:%32+	152	12	105975812	106202148	5	rs2114863	G	-0.116773590445518	1.72981290774569e-08	-0.0279899253559163	0.0187016433145894	0.134594597605608	0.00185289550187633	0.0185504316883105	0.920443216176682	-0.036990626100822	0.0183398575254376	0.0437918005135335	-0.020025675304877	0.0183570142239077	0.275406722453868	-0.01614086466076	0.0184202951995853	0.380964300314954
mDC:%32+	153	13	22515467	23823113	16	rs9552928	A	-0.118663489818573	1.93837105847787e-09	0.00321985158737591	0.0189981094474343	0.865429093093596	-0.0140918149195712	0.0187989641465265	0.453553519295736	0.0156795433906093	0.0186229423815179	0.399886181515757	-0.00027402943150312	0.0186271785998456	0.988263534490436	0.00500314376540353	0.0187249148222867	0.789340478995647
mDC:%32+	154	13	25457114	26344010	3	rs7985992	T	-0.174947693943977	8.27672622128855e-10	-0.0231563977786269	0.0189542670475524	0.221923708159021	-0.0113688917325773	0.0188274778737467	0.545993950267801	-0.0258187936894715	0.0186440858632723	0.166211822092842	-0.00776118115620507	0.0186496787435476	0.677326234810086	-0.0188504244818216	0.0186843792001499	0.313113042325589
mDC:%32+	155	13	27902503	31604608	21	rs9554196	G	-0.126595452427864	3.71384965727919e-10	-0.0147805630320494	0.0188002093375501	0.43182134554732	-0.0134488475314522	0.0186693515711818	0.47135565866619	-0.000521708891744345	0.0185277248551594	0.977537834800474	-0.0149510633233743	0.0185273907707615	0.419749052801509	-0.00133985029482315	0.0185547572615439	0.942439281448423
mDC:%32+	156	13	34906592	35079808	4	rs1323950	A	-0.198964968323708	4.89946299170821e-09	0.00688214817412138	0.0188775161864227	0.715460821938708	0.00266848637398076	0.0186965676076825	0.886516597953751	-0.0102162065360403	0.018488461783383	0.580598805167424	0.0120225729181097	0.0184885811025653	0.51556889137029	-0.008949851196318	0.0185888567546039	0.630223614465587
mDC:%32+	157	13	36080688	36114751	2	rs9575250	G	-0.148812502622604	9.53321354508827e-11	-0.00931743021933811	0.0187115343114977	0.618557253747176	0.00859329711606559	0.0185268704805691	0.642805544118704	-0.00995798542246951	0.0184677209767479	0.589782861121847	-0.00967608758118209	0.0184859028206721	0.600714353145633	-0.0339790654861906	0.0185199174356949	0.0666479104187899
mDC:%32+	158	13	44000146	44027881	16	rs4942265	G	-0.121308319270611	7.24861589220673e-10	-0.0199106860255521	0.0187775277014545	0.289077695537556	-0.00171376951225792	0.0186250628894567	0.926693211258266	-0.0347446915043875	0.0185254543840062	0.0608221794757518	-0.01927778980435	0.0185350310730277	0.298392014816957	-0.018488538272152	0.0186014828843575	0.320340721867889
mDC:%32+	159	13	72660445	74608388	10	rs1156106	C	-0.111478708684444	5.30114064887977e-08	0.0131651730973287	0.018969347979022	0.487724582324914	0.0203098605136301	0.018811109808186	0.280378233532128	7.55680115753246e-05	0.0187087558732291	0.996777486212379	0.0081658506460826	0.0187098043797001	0.662544233074021	-0.0136052193258181	0.0187535855187509	0.468220440155293
mDC:%32+	160	13	90253098	90259432	3	rs17732552	A	-0.109474994242191	4.79864045120765e-08	0.01423601044904	0.0186537451789512	0.445424772358115	0.012335782051882	0.0185723365062532	0.506614424456495	-0.0102306652531035	0.0183958865831272	0.578158622938382	0.0125005628844623	0.018396470484397	0.496869436503151	0.00571024803874517	0.0184314643253781	0.756727860501396
mDC:%32+	161	13	94091801	94109581	2	rs4773780	A	-0.111190214753151	9.41139948274231e-08	0.015720685703888	0.0187566632496171	0.402023755957856	0.0249834807775159	0.0186278268254076	0.179964449220471	-0.00522986394399268	0.0183644731255088	0.775831668886378	0.0152889777304396	0.018363534193802	0.405153856983889	0.005636556474419	0.0183756924994745	0.75906343776552
mDC:%32+	162	13	100962390	101509834	5	rs9513908	A	-0.133386671543121	8.80950960633337e-08	0.00721627657350618	0.0188209748339647	0.701439673805912	-0.0194756140467534	0.0186266240298146	0.295843324913892	-0.00394832525866272	0.0184597033627603	0.83064864626264	0.008623952588207	0.0184592484062812	0.640399735891035	0.0269207197581288	0.018565837292619	0.147162779372996
mDC:%32+	163	13	103750177	103751248	2	rs1772547	G	-0.134240537881851	6.76339313153411e-10	1.18035260537816e-05	0.0189564431561106	0.999503228716306	0.00256023719040452	0.018841558573058	0.891923737256885	0.0279082602190357	0.0185369139296458	0.132290761150653	-0.00186892879026554	0.0185446256157396	0.919731964127895	0.000364052786126373	0.0185878287656617	0.984375340672129
mDC:%32+	164	14	22587618	22804077	3	rs5742742	A	-0.197961956262589	1.19949251388035e-09	0.0102763301704899	0.0188439622400624	0.585564101868971	0.00558809926492497	0.0186873007068656	0.764937347278875	0.0234487224856719	0.0185745662387286	0.206902020855383	-0.0076511907046332	0.0185804615594622	0.680525856873026	0.0286870141576216	0.0186550110471551	0.124215257618306
mDC:%32+	165	14	24567692	26345171	11	rs3088325	G	-0.144168183207512	1.73276487304041e-10	-0.00209297251752851	0.0187159718292027	0.910967616801484	-0.0129288978812922	0.0185862604156318	0.486725739298212	-0.00035821606772963	0.0184162006291342	0.984482544487101	0.0115030835626994	0.0184161637004722	0.532270042271171	-0.015928805690995	0.018476046779593	0.388685710104857
mDC:%32+	166	14	36221981	36945340	5	rs7160143	A	-0.101901844143867	9.99069208856619e-08	0.0156263968920927	0.0188477973473233	0.407127281284032	0.000324558862081458	0.0187185158062677	0.986167441218069	0.00816815646389943	0.0185686272873118	0.660049217162008	0.0206447245591572	0.018565343611407	0.266228278928143	0.015360388664553	0.0186388616103033	0.409947354298848
mDC:%32+	167	14	39803025	39803025	1	rs10131974	G	-0.198260962963104	1.15497197029717e-08	0.00333086701477417	0.0190647293843479	0.861317229752804	0.0223050387495836	0.0189142721163392	0.238388321884273	-0.00705293309097851	0.0187746663978145	0.707195306255142	-0.0205822466611201	0.0187716074120618	0.27296959839388	0.0149918401616371	0.0188047430031181	0.425378545244016
mDC:%32+	168	14	41092403	41092403	1	rs4904246	C	-0.112020269036293	3.88903393520104e-09	0.0115379886277969	0.0188125746656755	0.539719089070363	-0.0102057312301861	0.0186801237606733	0.584873520620985	-0.00191180005843777	0.0185343842546326	0.917851933792005	0.0156261904451859	0.0185335236407266	0.399224200386019	0.0119530923237433	0.0185518302055265	0.51942667832699
mDC:%32+	169	14	79040388	79060498	5	rs12147468	C	-0.0977711528539658	7.14745404924256e-08	0.0071946499205126	0.0187766040444901	0.701621838325059	-0.00643742696246055	0.018648257603602	0.729967363189583	0.0142713722669968	0.0185301831246701	0.441261964101861	0.0122500430508159	0.0185310995172896	0.508630352086535	0.0101868298561383	0.0185562936986772	0.583068978193954
mDC:%32+	170	14	81249645	81266632	4	rs12895215	T	-0.151853084564209	3.27573114944713e-08	0.0329230013393178	0.019262522347179	0.0875286419534404	0.0202933991795823	0.0190618835311061	0.287143736251463	0.0230209399594952	0.0187649953245257	0.219995803347629	0.0344576496920244	0.0187595496719439	0.0663401874141019	0.0135680074720125	0.0188404976391258	0.471489907952847
mDC:%32+	171	14	85406608	85447082	6	rs11849777	C	-0.125751659274101	4.17432059014456e-09	0.0167543816801911	0.0188994424131797	0.375422925396924	-0.000618905914039709	0.0187254234672805	0.973635707417359	0.0226867308441549	0.018530011183084	0.220928928606303	0.0235462681279108	0.0185308944851272	0.203954698513231	0.00638249756476747	0.0186247764484087	0.731857607844378
mDC:%32+	172	14	92599137	92599229	2	rs11160076	A	-0.129593744874001	1.99549460726123e-09	-0.00886742376771186	0.0185977869676315	0.633541490862437	-0.00431553939314283	0.0184901212567779	0.815469763789517	-0.0220255431225502	0.0183012439601666	0.228880534932076	-0.0136228032837106	0.0183046521016125	0.456799492199741	0.0141779211943739	0.018366193842713	0.440202474771074
mDC:%32+	173	14	101987778	102810518	8	rs8009520	G	0.10494240373373	5.52177267803573e-08	-0.0161655936345904	0.0186888748373145	0.38712059923002	-0.0117047715771818	0.0185113503200114	0.527239650677637	-0.0372248545910384	0.0183997262407559	0.0431517210448664	-0.00744250667442515	0.0184127133760199	0.686091754602	0.00277616575844111	0.0185286457045407	0.880908356123419
mDC:%32+	174	15	25996262	25996262	1	rs11637203	G	-0.169042453169823	9.1876311262529e-10	0.0165490533889684	0.018876843503055	0.380732125271208	0.00948589411731449	0.0187402127176192	0.612770174235979	-0.0139209974625553	0.0185343845443032	0.452658804895245	0.0208428303832794	0.0185330142431775	0.260837259885322	0.0103152471278203	0.0185535739873961	0.578273627716118
mDC:%32+	175	15	35779524	36498926	4	rs11636420	G	-0.228063300251961	4.06957312701496e-11	-0.00367122079907789	0.018873053722449	0.845781307350119	-0.0186689583759418	0.0187494488174991	0.319476443902445	-0.00144833401509356	0.0186012826246981	0.93794312143592	0.00819223064209913	0.0186078401412147	0.659783625951649	-0.00139259854522904	0.0186393922041175	0.940448487018277
mDC:%32+	176	15	40006157	40010772	2	rs2898973	T	-0.107496380805969	4.61835948332416e-08	-0.00122498343960103	0.0186983587108413	0.947770285750126	-0.00147108769186951	0.0185588131581474	0.936826369348631	-0.0185875811881923	0.018422483107669	0.313076567239915	-0.0103482550502297	0.0184260272710603	0.574424367390464	0.0136630793660181	0.0185025830789806	0.46030580111905
mDC:%32+	177	15	51809397	52858727	10	rs16965179	G	-0.128117799758911	3.43951642722951e-09	-0.0227586250482828	0.0184732249415118	0.21805953641688	-0.0116135593959743	0.0183501534458704	0.526858363611228	-0.00959992604824503	0.0181855553299091	0.597617581056167	-0.0088115078889035	0.0181911004926787	0.628148547804709	-0.0420933113295464	0.0182380225438526	0.0210692998613394
mDC:%32+	178	15	54248359	54322257	2	rs11630912	C	-0.186371698975563	1.14858218621166e-08	0.0158212822189676	0.0186269089567242	0.39574314664677	0.0261899131324679	0.0184740572776021	0.156398908279565	0.0108857306424417	0.0183200044229606	0.552424967958528	-0.0010635433830652	0.0183217340677441	0.953714221483837	0.00352117551826267	0.0184189330341753	0.848404589807372
mDC:%32+	179	15	59174790	59174947	2	rs11857218	G	-0.17571148276329	6.5543553544682e-08	0.0160869435054147	0.0187931458611337	0.392070115078619	0.012684722381634	0.0186004290271043	0.495320164536989	0.00602898217557739	0.0184323608913264	0.743625670639489	0.0199654278611952	0.018429881881966	0.278756650561893	0.0018741774987958	0.0185720237157867	0.91962569028317
mDC:%32+	180	15	61105956	61749234	6	rs11854497	A	-0.156790271401405	1.76758760868445e-10	0.022689187363179	0.0189352727213071	0.2309203564847	0.029997001411064	0.0187386109597373	0.109528527535791	-0.000888188327113822	0.0185732123450194	0.96186222454036	-0.00429325894725807	0.0185791598640709	0.81726940421542	0.0408451566422009	0.0185978759101008	0.0281545794791359
mDC:%32+	181	15	66718652	67984557	13	rs2469114	A	-0.112235240638256	1.04020649633528e-08	-0.0408069145083395	0.0189944245343352	0.0317697807729808	-0.0243102572817145	0.018817380004127	0.196494250806814	-0.0409590142901416	0.0185664252159262	0.0274560193842762	-0.0293386460336275	0.0185763176480178	0.114362436502865	-0.0343375675805161	0.0187253500939714	0.066793844725314
mDC:%32+	182	15	91023275	91023275	1	rs12148902	A	-0.203281849622726	2.05950011264291e-12	-0.0209460018421494	0.0185517372466435	0.258968971171835	-0.00640943389123891	0.0184188819377485	0.727879445159377	-0.00960672869903067	0.0183113011525576	0.599877564982636	-0.027271834981173	0.0183059744077833	0.136390697052664	-0.00993473371810022	0.0183114671857928	0.587487094655039
mDC:%32+	183	16	6628466	6628466	1	rs12924214	G	-0.200019031763077	2.04832954142089e-09	0.0120734973067593	0.0187290837636106	0.519213551182262	0.0167609632649432	0.0185913790947332	0.367374313653647	0.0105675158072338	0.0185813716234635	0.569592899023491	-0.00195857843483408	0.0185828988343709	0.916068181351568	0.0349247948878499	0.0185501120146373	0.0598373746496989
mDC:%32+	184	16	16029602	18051068	7	rs4781897	C	-0.101788833737373	1.20302126750715e-08	0.00141138169580472	0.0189944148652624	0.940772891969832	-0.0284511497672938	0.0188288603405152	0.130888503742335	0.0332967014287274	0.0186885050972952	0.0749073777525853	0.0126937150501839	0.0187044374700145	0.497415195705557	0.00785457493936396	0.0187816590593099	0.675828536725308
mDC:%32+	185	16	25743661	25743661	1	rs7187570	A	-0.107890531420708	3.2421313860667e-09	-0.00032290717842994	0.0189320661199349	0.986393067685528	-0.00733967364715587	0.0187480757033316	0.695464556470436	-0.00237544151594522	0.0186313867592166	0.898556013547647	0.00567995516183637	0.0186407657377086	0.760611720112615	0.00614276339584724	0.0186753911226269	0.742237724003148
mDC:%32+	186	16	51766635	52266343	9	rs1362376	C	-0.120307601988316	4.0662502560801e-09	0.0145796323698933	0.0187830236763308	0.437688093526623	0.0399471302689851	0.0185803080255808	0.0316407996714929	0.0118611181631763	0.0183560854061075	0.518221228073847	-0.0147729359973748	0.0183572685437913	0.421031884520786	-0.00236645230408506	0.0184992205607136	0.89821978053052
mDC:%32+	187	16	81011571	81016078	3	rs9925780	T	-0.10912973433733	3.15345822728511e-08	0.0146935619323958	0.018748979610634	0.433282327972075	0.00332404575503737	0.018584613253728	0.858060179071068	0.0183236418850113	0.0184610160196452	0.321007305298431	0.0113821865568999	0.0184646624416248	0.537658302768239	0.0260929026728988	0.0185535655923339	0.159725794038723
mDC:%32+	188	16	89227776	89227776	1	rs4785627	G	-0.14742349088192	1.01204714821215e-10	0.0049196237730145	0.0189036540695677	0.794692047695471	-0.0119442193436537	0.0187514618197203	0.524191690018991	0.0131469211725993	0.0186021936319342	0.47978422920366	0.0131806911715459	0.0186026769248248	0.478668211872805	-0.00860836520094609	0.0186125107390757	0.643754446501281
mDC:%32+	189	17	11259407	11259875	2	rs2159292	C	-0.16368655860424	1.21066373829737e-09	0.0282355273907003	0.0187587520581355	0.132386541311242	0.0319967446197883	0.0186685772441095	0.0866484772150983	0.0143849433441615	0.018529782299728	0.437626040447743	0.0152880737081671	0.0185301252363818	0.409416935974768	0.0259578677773772	0.0185367436424895	0.161516464398503
mDC:%32+	190	17	14002763	14006003	2	rs11651544	C	0.114073820412159	4.31817469007012e-08	0.0161034588216495	0.0186677005038055	0.388410071038986	-0.00884546099841703	0.0184905647090286	0.632418333540125	0.00171808003158367	0.0183743798037045	0.925509499560279	0.0178577111426156	0.01837504075486	0.331207655556888	0.00575150102194021	0.0183957561530952	0.754566256212208
mDC:%32+	191	17	32356168	33305600	3	rs8072077	G	-0.0992780923843384	2.73574378292103e-08	0.000863927503248886	0.0189546416869466	0.963649288037889	-0.00170813154932423	0.0187294048004797	0.927339622413493	0.00921174337866815	0.0184852629428086	0.618289672589024	0.000115532602435314	0.0184860737677689	0.995013912308169	0.0104944107417684	0.0185958330035875	0.572564989058304
mDC:%32+	192	17	45103249	46782349	13	rs12103720	T	-0.109960429370403	2.56917014573501e-08	0.0250941089713927	0.0187210232911913	0.180215398257362	0.00436106775561491	0.0185875319118336	0.814517873525715	0.0218349519615707	0.0184576889233894	0.236916062414891	0.0263723411887503	0.0184576942638501	0.153168914213171	0.0212890404197274	0.0185263245627152	0.250599669521193
mDC:%32+	193	17	52575850	52647742	5	rs1492214	A	-0.117535017430782	4.24919057038107e-08	-0.0209658748740841	0.018926073604015	0.268052377495696	-0.0070862995565389	0.0187876819422112	0.706069244557928	-0.0205512845764799	0.0185872379859755	0.268962024713667	-0.0259407788942281	0.0185858793168878	0.162903435387519	-0.00331834369518857	0.0186656303452302	0.858909516111368
mDC:%32+	194	17	59182866	60783838	4	rs10438768	C	-0.119942232966423	3.85754472222535e-09	-0.0225775461973269	0.018608836079333	0.225128039965	-0.0711105542114101	0.018432224911987	0.00011685870185083	0.0170720014877046	0.0183470372076623	0.352186832742956	-0.00187645592436511	0.0183497271117533	0.918556773206792	0.0122917506394907	0.0183749872356928	0.503587442682783
mDC:%32+	195	17	61837356	61837356	1	rs8076746	A	-0.110257260501385	1.05617680203228e-08	-0.0100001942017732	0.0187196374133988	0.593239177040261	-0.00747819404511235	0.0185811312828056	0.687374228169123	-0.00964216588348674	0.0184512641529938	0.601309817219758	-0.00548198970021947	0.0184546572627544	0.766448075799605	0.00185093403326443	0.0184466750686323	0.920081565727468
mDC:%32+	196	17	65387663	65730616	6	rs1034763	T	-0.108690150082111	2.38118345929221e-09	-0.030440309428022	0.0188762627088599	0.106938053114168	-0.0151428024577601	0.018705890429514	0.418282903118676	-0.0148045584962595	0.0185406100176828	0.424649040810802	-0.0201922576572134	0.0185389734319743	0.276164937517665	-0.0388337195744807	0.0185896182184164	0.0367946338946277
mDC:%32+	197	18	4393611	4989684	4	rs6506199	G	-0.181985512375832	5.86751213902418e-09	-0.00268161250785079	0.0188813083033794	0.887070615185891	0.017049762716545	0.01868139266184	0.361497962754026	-0.0149448783179319	0.018532061759895	0.42005852065501	-0.0128120984893613	0.0185347324948759	0.489464614419329	0.00221540088769091	0.0186646910474195	0.90552541182821
mDC:%32+	198	18	7240566	7246300	9	rs11873286	A	-0.198097005486488	4.67652238342493e-09	0.00173066230256009	0.0187545258943985	0.926482352472334	0.00493899754051995	0.0186958727844664	0.791663409260251	-0.00800018565643203	0.0184020510422841	0.663780209725942	0.00469445131140497	0.0184029745674287	0.798670025510863	-0.000381553046714154	0.018428219454952	0.983482544474925
mDC:%32+	199	18	38062219	39306414	9	rs10502722	G	-0.218077525496483	2.51916768962638e-13	-0.0261069824167196	0.0188732226944672	0.166687908288752	-0.00405766908551267	0.0187374260786623	0.828571140664132	-0.0325546847715917	0.0185658211437916	0.079625592432505	-0.0192240701183794	0.0185727011750293	0.30072135180272	-0.0267039355334029	0.0185873881197756	0.150919728356663
mDC:%32+	200	18	48462828	51823907	31	rs4459617	T	-0.168892860412598	8.26604053156065e-16	-0.0133545614072777	0.018772868896411	0.476910272246372	0.00444246208000831	0.0186374171087678	0.811616935777924	-0.022661690117868	0.018500220596346	0.22069602207077	-0.0161910480827019	0.018505835717056	0.381691702077869	-0.0220613319710724	0.0185346098998764	0.234034674185718
mDC:%32+	201	18	61114535	61114535	1	rs12326983	A	-0.190724611282349	1.45680219150263e-08	0.0113745761407445	0.0187442405011219	0.544012228403934	0.0207870350740435	0.0184382227579146	0.259672622967196	0.00787946106096539	0.0184647668984708	0.669607807441071	-0.00267482255553182	0.0184656157518464	0.88483596464225	-0.00803309708794494	0.0184845400509486	0.663896272459243
mDC:%32+	202	18	62748123	64024790	21	rs1006754	T	-0.126320078969002	8.61637846472704e-10	0.0353474778199206	0.0188534854158961	0.0609163795567785	-0.00264917728412272	0.0186671727164647	0.887156029170943	0.0234766357053679	0.0185370231007646	0.205444875121648	0.0230919754292273	0.0185403125079933	0.213047660555701	0.0409071335350596	0.0186328402735426	0.028211564033917
mDC:%32+	203	18	66077751	66509382	9	rs9962822	T	-0.10336147993803	3.98781128313524e-08	-0.00583264327166541	0.0187582624418991	0.75587125258441	-0.0304279266881588	0.0186291051338532	0.102504216280026	-0.00593789508060298	0.0184466060471036	0.747554263073817	0.00308344448407363	0.0184489389152267	0.867276211148765	0.0155783915431655	0.0184971464315539	0.399742569596963
mDC:%32+	204	18	71245456	71366007	20	rs9954061	T	-0.108568720519543	1.71403426903015e-08	-0.00382872076473305	0.0190413843442485	0.840655466448573	-0.00231504621452203	0.0188491893838079	0.902258707554506	0.00473729232382056	0.0187246529203575	0.800287873756684	-0.0127059535433008	0.0187236354287796	0.497441937567298	0.0104796074835856	0.0187990423177266	0.57726006516899
mDC:%32+	205	19	8948483	8948483	1	rs12462651	G	-0.236303240060806	5.02085100249411e-17	0.00642637791432736	0.018890087689046	0.733732421833553	-0.00826516711287125	0.0187838669565858	0.65995999753311	0.0290881038649137	0.0185955798023364	0.117867632120376	0.012564774961219	0.0186024666711232	0.49945232545685	-0.0100754774797002	0.0186434823230833	0.588942737705284
mDC:%32+	206	19	28200013	28215779	7	rs2561252	G	-0.11864598095417	8.42977291696987e-09	0.0227997475729801	0.0187601826801433	0.224343209608995	-0.00514292163682205	0.0186649614573677	0.78292213412425	0.0345958658841691	0.0184321215748135	0.0606268475759372	0.0277104169414176	0.0184367924417687	0.132948366420442	0.00275074170105912	0.0184798080057394	0.881681390427859
mDC:%32+	207	19	32105558	32277292	4	rs12460762	G	-0.100923076272011	5.95486317802807e-08	-0.0186054408316223	0.0187768634029642	0.321833718384299	-0.0448868574348711	0.0186077831892489	0.0159162162859432	0.00506206199541099	0.0185122392968712	0.784531221366276	0.0106633357612346	0.0185138869885964	0.564683794129882	-0.0199613168158286	0.0185250574338094	0.281332866061561
mDC:%32+	208	19	50893751	50893751	1	rs2739487	G	-0.143032491207123	8.138383475923e-08	-0.00727006049123488	0.0188058182703457	0.699092079393858	0.00574032672465724	0.0186914732018321	0.758782400090457	-0.023006039847822	0.0185099773678367	0.21400469769543	-0.00807118493968328	0.0185151534685191	0.662924687287634	0.000761368810541267	0.0185701653774555	0.967299059363785
mDC:%32+	209	20	6791047	6792669	3	rs16992603	C	-0.165063142776489	2.56631210037563e-08	-0.00964028969756133	0.0188196520615218	0.608518991461723	0.00754155226371664	0.0186805121868434	0.68645438125739	-0.0329060641553187	0.0184727749696063	0.0749628604711743	0.00459814309131925	0.018483272562345	0.803553714473193	-0.024252341148889	0.0185472828703293	0.191114204804113
mDC:%32+	210	20	8623097	9573732	11	rs2297348	A	-0.133983999490738	4.12291822573487e-09	-0.00380615550338864	0.0188633043690265	0.840106656485344	0.0120814568744723	0.0187069200127238	0.51844224086885	0.0237292272062631	0.0185590203070177	0.201145943265288	-0.0152656834108003	0.0185653164489093	0.410991000546601	-0.0144910259081688	0.0185544256213331	0.43486560272331
mDC:%32+	211	20	20102752	20207860	3	rs6081875	A	-0.169970080256462	6.00223743219057e-09	-0.0383589645297112	0.0187398929654299	0.0407588550487254	-0.0177120084530201	0.0186134274522296	0.34139443183581	-0.00925984443106821	0.0185055580136591	0.61684397526594	-0.0326979013978715	0.0184964865563186	0.077200491702385	-0.0363459602777733	0.0185627508251781	0.050325135660487
mDC:%32+	212	20	37917525	39541696	12	rs2864932	C	-0.136454746127129	4.6474718528276e-08	-0.015610536513076	0.0189212248696791	0.40942551614191	-0.0224336545896023	0.0187895949124385	0.23259999472992	0.00316288903324709	0.0186446287594139	0.86530441472519	-0.0133853768949067	0.0186432296096744	0.47283002246972	-0.00528594880278073	0.0186933637816726	0.777372247059083
mDC:%32+	213	20	48382937	48384231	3	rs6019104	A	-0.150284320116043	6.20815679013859e-10	0.0271411893741765	0.0190578375348685	0.154514033657351	-0.00294575628764884	0.0188691648262689	0.875953495847813	0.00138042364718648	0.0186058790072453	0.940861997446604	0.0381555082310347	0.01866509131194	0.0410216059938073	0.0331789475060366	0.0186499007487036	0.0753376397140579
mDC:%32+	214	20	60240962	60315896	22	rs6015710	T	-0.124417267739773	3.60706121048322e-09	0.0135334140434526	0.0187146956733091	0.469651520111532	0.00169972787411053	0.0186157689503798	0.927255973036584	0.0205429383164219	0.018486768066925	0.266563478731143	0.0269358208437347	0.0184853644157627	0.145184451777029	-0.00850655231029579	0.0185548845837154	0.64666098329401
mDC:%32+	215	21	16748145	16787229	3	rs13048621	C	-0.147176414728165	2.5679971432266e-11	0.0133796641911461	0.0190104273021059	0.481611269304988	0.0445082444454088	0.0188220754619703	0.0181116947842144	0.00278828096139126	0.0187062770199288	0.881519816678374	-9.78943082920708e-05	0.0187068032333925	0.995824978204644	-0.0132143963510505	0.0187971070100843	0.482111160718344
mDC:%32+	216	22	17799942	17799942	1	rs12168131	G	-0.188894867897034	7.81828530637717e-08	0.00505973250968167	0.0185863184535495	0.785465951615	0.00379485669831602	0.0183319314843959	0.836018286434557	0.00357514771868772	0.0182477901272731	0.84468467090395	0.00589485287603105	0.0182479635445387	0.746686811969394	-0.0158347557851557	0.0183967391711714	0.389453989849079
mDC:%32+	217	22	25858289	25858289	1	rs695403	A	-0.111952356994152	1.4209418994022e-08	0.00738814204267686	0.0188566264485429	0.695231030929977	0.0159747121022886	0.018663163765703	0.392097570624962	-0.00781714011320382	0.0185065497199638	0.672765222049758	0.00822882846622372	0.0185086189095517	0.656645850437386	-0.00591988867665925	0.0186154856071643	0.750501133055513
mDC:%32+	218	22	27718504	27719681	3	rs6005590	A	-0.202226266264915	5.92018989861335e-08	0.0148708827760557	0.0187772309870242	0.428448462672442	0.00317470248624302	0.0186197757994208	0.864627655498594	0.029843156883135	0.0183579582521822	0.104137354989708	0.00833545511082304	0.0183662204602633	0.649972651297761	0.0197717534045843	0.0184430275200744	0.28378904369095
mDC:%32+	219	22	35587195	35587195	1	rs738371	A	-0.115409538149834	2.11099532193797e-08	0.0282780005828712	0.0187212560678283	0.131034027891858	0.0102995304379786	0.018588873755738	0.579574359036445	-0.0206716370413246	0.0184569687618159	0.262809751847882	0.0397136789240983	0.0184471307889789	0.0314131397949479	0.0231009353218283	0.0184878524531501	0.211575863949846
NKearly:%335+314-	1	12	10361760	10617332	73	rs2734565	C	-0.275359809398651	3.39706665310632e-34	0.0111300653509886	0.0187373128180607	0.552556083617958	-0.000268161239867883	0.0186092609032948	0.988503806215252	0.00816510235482691	0.0184146176970789	0.657506895309474	0.00256611932718028	0.0184184504920714	0.889204289048825	0.0186531322323311	0.0184699162773396	0.312617990766244
NKeff:%314-158a+	1	1	47997925	48768704	6	rs12125554	T	-0.107949122786522	7.53275430966094e-08	0.0271809276018044	0.0186998104629291	0.14618496074092	0.000923418611742559	0.0185794864714594	0.960364137095902	0.00871066165945599	0.0184535081988368	0.636938628462881	0.0344497019303471	0.0184445948640633	0.061898497132764	0.0131765290617783	0.0184952696544729	0.476257707958802
NKeff:%314-158a+	2	1	53079798	53166133	2	rs1288390	T	-0.176386639475822	3.82326695548602e-08	-0.00645366048346998	0.0187341256099365	0.730505820929151	-0.0068287283621706	0.0186294108086238	0.713977011880316	-0.0156009037238597	0.0183625506632989	0.395614719432515	-0.00472375508610639	0.018364880631668	0.797029576218859	0.00284982106036334	0.0184333350392464	0.877146249992732
NKeff:%314-158a+	3	1	57293873	57764648	5	rs12562555	C	-0.226799383759499	1.42318867076354e-10	-0.00173709610343653	0.018538490532925	0.925352425439559	-0.00439631728352704	0.0184305168406261	0.811483456911136	-0.000435345661695671	0.0183005027742912	0.981022757623965	-0.00512222153223905	0.0183002603778714	0.779574954477106	0.00422605428929934	0.0183662856284841	0.818031474107119
NKeff:%314-158a+	4	1	61395352	61395456	2	rs12072379	G	-0.131190866231918	1.7340459596092e-10	0.00130349730319579	0.0188645474153392	0.944916725949103	0.0331570381062148	0.0186880436024155	0.0761297775088117	0.0141712855681905	0.0185191490196029	0.444200389830962	-0.022545840009317	0.0185180301772248	0.223509610513662	-0.0142908981053409	0.0185661903451236	0.441524516565186
NKeff:%314-158a+	5	1	62803115	62803115	1	rs11208034	C	-0.106439314782619	8.74068391080566e-08	0.0187589142915485	0.0187418393304574	0.31695559295765	0.0132540809238931	0.0185821472600571	0.475736930940082	-0.00397072424221114	0.0184125734434084	0.829273405533645	0.0128071352485659	0.0184123724088714	0.486752122490542	0.0203923056272861	0.0185237736158467	0.271043659135888
NKeff:%314-158a+	6	1	71919412	71993278	4	rs17092072	G	-0.167436867952347	2.48267129391851e-08	-0.0257628115243772	0.0188884605606045	0.172693776943025	-0.0170734368468392	0.0187909882411431	0.363639143098215	-0.0147363636296229	0.0185888153583844	0.427985381058184	-0.0191415602766934	0.0185956239328469	0.303396609891882	-0.0207571896967715	0.0186292480114248	0.265274611516351
NKeff:%314-158a+	7	1	93549007	93549007	1	rs142933	G	-0.116721965372562	4.69894247386958e-09	-0.00425864251111536	0.0187033045917014	0.819900116024306	-0.00387673996200678	0.0185485462140715	0.834459123386927	-0.00860004433531446	0.0183953792117207	0.640169124514131	-0.00192903699932421	0.0183993088704587	0.916507667277404	-0.00234091826751814	0.0184244587102421	0.898905730335452
NKeff:%314-158a+	8	1	102706043	102707385	2	rs10874648	C	-0.203389689326286	2.48497259465738e-08	0.0227173130802976	0.0185713068265949	0.221338157000405	0.0102279295732284	0.0185131658163489	0.580670852805226	0.000242018865905299	0.0181944865686787	0.989387945195419	0.0192636223130712	0.0181914029901214	0.289714272468531	0.025599628264672	0.0181763480060959	0.159118846275433
NKeff:%314-158a+	9	1	106762286	106762286	1	rs12724501	G	-0.18188539147377	1.97052825417038e-08	-0.0112108103046906	0.0188028381744367	0.551069599888116	0.0042503688277655	0.0185675278682187	0.818951995632584	-0.00811898219945289	0.0184793076930873	0.660436604373022	-0.01399629882372	0.0184790993141932	0.448863969169516	-0.0174053542303874	0.0185637860671181	0.348529489209837
NKeff:%314-158a+	10	1	110640786	110640786	1	rs2640497	G	-0.146596550941467	5.34056282611917e-14	-0.0284569743481966	0.0188143291996124	0.13051457438328	-0.0179339944275206	0.0186546448154961	0.336447727884685	-0.0269102854987603	0.0185529301516961	0.147037654884229	-0.0200171679160917	0.0185561472162871	0.280794949778088	-0.0343186722312733	0.018609141575945	0.0652583034701311
NKeff:%314-158a+	11	1	115300189	115672544	3	rs4076018	T	-0.135546937584877	1.96125923050182e-12	0.0278582057478116	0.0187225194339714	0.136875304394129	0.0274641497903156	0.0185098117413905	0.137981957586532	0.0112223059340646	0.018339740567238	0.540643672686623	0.0138922089723759	0.0183441476402596	0.448925204525899	0.0189637602167445	0.0184750359066767	0.304763578223907
NKeff:%314-158a+	12	1	153014889	153435096	5	rs12043556	T	-0.187668427824974	1.55363966769063e-09	0.0256501685550364	0.0188592148509692	0.173911068215779	0.0107464424483545	0.0187127237463878	0.565819751131827	0.0273731295646175	0.0185253641564478	0.139621975724399	0.0343601970481425	0.0185215281500184	0.0636756853438223	0.000591157233859171	0.0185541668907375	0.974584966486647
NKeff:%314-158a+	13	1	157266217	157289247	5	rs11581297	C	-0.239432498812675	2.59825262166545e-13	0.0326145532592605	0.019152432568707	0.0886980766515377	0.027836257260053	0.018963742481258	0.14224985449506	0.00596576175490479	0.0185937887056529	0.748349282525723	0.0308016276265285	0.018598937154418	0.0978098381250988	0.0276798878147284	0.0186309246958424	0.137468242596135
NKeff:%314-158a+	14	1	159350569	160407993	6	rs12081497	C	-0.221354216337204	3.16856533577645e-10	0.0252206553203618	0.0189591986435642	0.183540218381908	0.0273881503889161	0.0187495425123642	0.144197094265829	-0.000225551873048162	0.0186132680543377	0.990332458330368	0.0257233488189533	0.0186074897144783	0.166948819852435	0.00966958753676089	0.0187168298217552	0.60545714114505
NKeff:%314-158a+	15	1	168155828	169573893	12	rs12747138	C	-0.12068647891283	7.10506963507417e-09	-0.024588050884952	0.0189862565650231	0.195410711347588	-0.0362493532057266	0.0188278626191781	0.0542900847414288	-0.00588935474310056	0.0186089681875348	0.751661294575277	-0.0129756964362288	0.0186167351479321	0.485863942823094	-0.0230231238194709	0.0186751471581736	0.217742243506082
NKeff:%314-158a+	16	1	179758535	180127014	4	rs651455	C	-0.214852601289749	8.60532947445669e-09	-0.017662068245681	0.0189953884313204	0.352549890874379	-2.94420798338525e-05	0.0188786338360814	0.998755771979164	-0.00318109926033282	0.0187401326630914	0.865220114763245	-0.0266953374655688	0.0187361098534367	0.154319949116485	-0.015734204202961	0.018767328232589	0.401884847222074
NKeff:%314-158a+	17	1	189816359	190354471	24	rs2039776	A	-0.131859868764877	7.08959889340413e-11	0.0147302742305402	0.0187130022566893	0.431249679843249	0.009348850998651	0.0185294336630159	0.613920294643373	-0.000640717534623826	0.0184110229694904	0.972240995727161	0.015543278266998	0.0184105456685154	0.398593591682974	-0.000738900105023082	0.0184807938218446	0.968110184539418
NKeff:%314-158a+	18	1	191386700	192418712	13	rs10801115	T	-0.195849001407623	1.6770285511336e-08	0.0126549228601207	0.0187355959414175	0.499446430065419	-0.00756988119257059	0.018621213222005	0.684391443712033	0.00775350713312555	0.0184735691798772	0.674729563916185	0.0155526685353331	0.0184721011386084	0.399882400211563	0.0112161742590288	0.0185501887258697	0.545465933824755
NKeff:%314-158a+	19	1	200986184	201286071	5	rs12121970	G	-0.148382037878036	3.28721495032467e-10	-0.0147183755382014	0.018806685673589	0.433919458504267	-0.0282398655816804	0.0186196666676852	0.129460482807814	-0.00325109692758576	0.0184339901154685	0.860020015385796	0.00161075937024766	0.0184465533979896	0.930422873824263	-0.0221965566125799	0.0185407820553534	0.231336255308812
NKeff:%314-158a+	20	1	208773925	211790918	9	rs6666342	G	-0.131484717130661	7.34235860634809e-11	0.0149808385270369	0.0187924542962913	0.42541756387858	0.0369683596052457	0.0185722184831341	0.0466284542926321	0.0155725044330931	0.0184555295449531	0.398858512285527	0.00435934538053473	0.0184578402514548	0.813310717375552	-0.0329656519333837	0.0185365405904925	0.075440514510474
NKeff:%314-158a+	21	1	214552218	215686266	4	rs4372227	G	-0.17563496530056	3.62219378533111e-09	-0.00791824341337917	0.018658893094646	0.671329546262292	-0.0148537542386736	0.0184890009768357	0.421819765917409	0.0159520409847658	0.0183666154226425	0.385173116882809	-0.00719829580604208	0.0183688154620901	0.69517852899698	-0.00378062216469328	0.0184708391561083	0.837836048890478
NKeff:%314-158a+	22	1	233830665	234677610	4	rs11585200	A	-0.19730032980442	2.35363868710289e-08	-0.015328451632117	0.0187045193361232	0.412567393316417	-0.00723523336476918	0.018584544223595	0.697072362349385	-0.0133306088747274	0.0184127051963013	0.469130057547903	-0.0190015417557943	0.0184113005267955	0.30213014917694	-0.0109048724355628	0.0184448814187105	0.554423093319319
NKeff:%314-158a+	23	1	246196685	246208779	3	rs12038849	T	-0.151800557971001	6.94736056060007e-08	-0.00128940391979012	0.0185659479550604	0.944636399550169	0.00418012889775623	0.0184090334413404	0.82038591987776	-0.000498479323209588	0.0182218301834211	0.978177532846865	-0.0115885918115435	0.018221275492432	0.524831268941453	0.00635977788770744	0.0183437032080127	0.728841201031131
NKeff:%314-158a+	24	2	7740915	8371974	2	rs772421	G	-0.18577978014946	7.13163601421294e-08	-0.0314859554416532	0.0188037254367082	0.0941523615817704	-0.010340825287173	0.0186063415831076	0.578412195159401	-0.0244333690341023	0.0184443933747338	0.18537287465987	-0.0293795054471902	0.0184445613386904	0.111301072114223	-0.022680707246382	0.0185661870908527	0.221953031363734
NKeff:%314-158a+	25	2	19251926	19423804	15	rs13014610	C	-0.123091459274292	3.06820367169274e-09	-0.0193434547452617	0.0189048913287332	0.306301715456171	-0.0176497929940963	0.0187474503939635	0.346553376025351	-0.00801848180519785	0.0184949941628112	0.664648175758029	0.00377439204225877	0.0184956108181603	0.838313330129206	-0.0016923165791885	0.0186212475927635	0.927593465474356
NKeff:%314-158a+	26	2	29315879	29320648	4	rs4519470	T	-0.147251203656197	5.5187377784367e-10	0.00870946965987742	0.0192691038658054	0.651309887388988	0.0165575102217702	0.0189289607809167	0.381800339772984	0.0158146685052496	0.0188944894191741	0.40266163214629	-0.00542324128809879	0.0189135332764215	0.77433277994516	-0.00874703482590327	0.0189768188317553	0.644881500053901
NKeff:%314-158a+	27	2	32342771	33981032	7	rs6758871	G	-0.126863360404968	4.08297272492664e-11	-0.00133454451789171	0.0187257893586141	0.943189725115132	-0.030936199850817	0.0185932237336661	0.0962530366426825	0.0183632617822497	0.0184272942027029	0.319077633566587	-0.0103139861090786	0.0184337272302775	0.575851773357439	0.0335306278339305	0.0184671208994343	0.0695206248262379
NKeff:%314-158a+	28	2	57631458	57679783	3	rs1471256	A	-0.125426024198532	1.67505877402273e-11	-0.0112089411345824	0.0189660507760778	0.554567553676099	0.0082545785973118	0.018821922118022	0.661011992667063	-0.00940318749526948	0.018610639145079	0.613415273073022	-0.0143513456963567	0.0186112726047709	0.44070391409098	-0.0222962819139666	0.0186863977575413	0.232895497338233
NKeff:%314-158a+	29	2	71340834	71340834	1	rs7589244	G	-0.156333297491074	1.39817446642139e-08	-0.0414644772875133	0.0190940508532995	0.0299695070738457	-0.0667293377670604	0.0189566765997258	0.000438100846353691	-0.00526046016009794	0.01879807184903	0.779619767051421	-0.0129697658757375	0.0188047795949899	0.490434032469761	-0.0273633018697683	0.0188308109665878	0.146300456961739
NKeff:%314-158a+	30	2	76542146	76542146	1	rs2178522	A	-0.193838953971863	2.14641847642368e-08	0.00704132755412468	0.0186707893569657	0.70610483666297	0.0292132448800952	0.0186000678424083	0.116386093828065	-0.00873834265223755	0.0185012180766836	0.636739581330126	0.000183856933053137	0.018502330755957	0.99207226202962	-0.0129472449361881	0.0184869769698966	0.483768608756469
NKeff:%314-158a+	31	2	101266565	101266565	1	rs3736586	C	-0.111735373735428	5.09995306032093e-08	0.00516265953611514	0.0188523949287014	0.784222737012902	-0.0293501086098049	0.0186749476538213	0.116146606792326	0.0341856330658113	0.0185489738812927	0.065431297639724	0.0242309809551312	0.0185564899339463	0.191725010718763	-0.0120740867452722	0.0186134422010673	0.516599389508085
NKeff:%314-158a+	32	2	124621769	125225824	39	rs7573997	G	-0.192311942577362	3.76529189429806e-09	0.0103468692443141	0.0189774375586047	0.58564562525594	0.0160868738063558	0.0188296992056883	0.392990623878402	0.00758779974731258	0.0186826481956817	0.684668356554396	0.00287765152046702	0.0186841091254174	0.877607776574042	-0.00154925719428649	0.0186839292161679	0.933921476851527
NKeff:%314-158a+	33	2	139898779	139898779	1	rs16843050	A	-0.187105074524879	5.77608561057377e-08	-0.00300025565338714	0.0188454901600062	0.873520450789294	-0.000836564153653444	0.0187083508972877	0.964336725731788	-0.00735828180049656	0.0185721734151932	0.69198696837811	0.00547722511995093	0.0185728706867826	0.768087724939838	-0.0173195329929072	0.0186718691428047	0.3537059587164
NKeff:%314-158a+	34	2	153375504	153375504	1	rs16832912	G	0.129118636250496	3.88438901212162e-08	-0.0163624986596061	0.018742458362427	0.382727658806668	-0.017383261830785	0.0186324720312135	0.350921574199185	-0.00719747155914444	0.0184877549662702	0.697075081659391	-0.0143565174950763	0.0184875271610673	0.437486326765453	-0.00566883344904735	0.0185150635558812	0.759494040051162
NKeff:%314-158a+	35	2	154376679	155161751	8	rs17229341	C	-0.118539556860924	2.07902895912463e-08	0.0153855174175004	0.0187516353293372	0.412006462415616	0.0179583810938819	0.0185985827648453	0.334336775696508	0.0283535160909307	0.0185123117795034	0.125728706431085	0.013994705470518	0.0185182752520763	0.449875655535814	-0.00438346803592674	0.0185006293497454	0.812723047797965
NKeff:%314-158a+	36	2	167453016	167468409	8	rs10193628	T	-0.173517554998398	9.64285162398681e-08	0.0176101737030133	0.0186713472710773	0.345676879350206	0.0253753702101954	0.0185364651950524	0.171124119803344	0.0104270617020903	0.0183918297109135	0.570798606012554	0.00963904018141782	0.0183926134749974	0.600268763973838	-0.0107351120659015	0.0184283150517092	0.560252611981777
NKeff:%314-158a+	37	2	195188220	195369527	5	rs7591659	T	-0.117971733212471	1.0035450333234e-08	0.0218203333151795	0.0186323928937123	0.241658760090446	-0.00895809777554913	0.0184164632035559	0.626708025334303	0.0281100931439168	0.0182764664888672	0.124145087503029	0.0204419800515917	0.0182811933023478	0.263574775409489	0.0432080867404254	0.0183872980018577	0.0188457416106915
NKeff:%314-158a+	38	2	198714230	199699326	6	rs6434984	C	-0.12913516163826	5.36642895570877e-11	0.0113916405108106	0.018734164640473	0.54319148530486	0.0230987252770515	0.0185868572166558	0.214063310328918	-0.00172913557675087	0.0184469275436876	0.92532554541065	0.00642702893160267	0.0184533518158023	0.727651139261114	-0.00485219073801412	0.0185154300465496	0.793292244124824
NKeff:%314-158a+	39	2	205195178	205832243	2	rs12619740	G	-0.259832859039307	8.23470700776015e-12	0.00501917843004829	0.01857338270332	0.786999206653606	0.0239353309667171	0.0184232844599015	0.193983386874715	0.0110435113590821	0.0183221080589631	0.546726877641577	-0.0164711844684687	0.0183316533828008	0.368987516145247	0.00337931234405928	0.0183714187561233	0.854070238649126
NKeff:%314-158a+	40	2	207160426	208204130	24	rs4675676	C	-0.239574491977692	2.46701407855297e-12	0.000611431481538579	0.0186857288303372	0.973898718410784	-0.0260661425885594	0.018550332572744	0.160082620045927	0.0102160204910328	0.0184085988185552	0.578965103617349	0.0106389791514291	0.0184108214930205	0.563399480535363	0.0202777280966202	0.0184297764242204	0.271305836836536
NKeff:%314-158a+	41	2	214080999	214084278	2	rs10490488	G	-0.129290595650673	5.75237319770303e-10	0.0133787919719439	0.0188955183610755	0.478978570614828	0.00850554018575096	0.0187260594476074	0.649712927824229	0.0252029794972703	0.0184871525632177	0.172902551936612	0.00679068350377342	0.0184937713136914	0.713505705469597	0.00643814814013125	0.0185068858738704	0.727956653608678
NKeff:%314-158a+	42	2	216930125	217724613	12	rs1179651	A	-0.197535619139671	8.3921685087876e-09	0.0218628948782244	0.0187638861709241	0.244053425520764	0.021004872500539	0.0186322357854367	0.259692820074395	0.00712064057522467	0.0184327149790515	0.699299320393494	0.0148497831104407	0.0184330453257217	0.420535333549564	0.00964676859408905	0.0184828831257911	0.601759014338456
NKeff:%314-158a+	43	2	220415544	224035979	17	rs6716530	G	-0.224480628967285	2.0753470669034e-09	0.0337382191974291	0.0189733963891284	0.0754809941758593	0.0164353076281398	0.0188236933607504	0.382671746434614	0.0306416937460277	0.0186797039295379	0.101035211642458	0.0228230670053911	0.0186851399074921	0.222012241880931	0.0189468747583125	0.0187870182102599	0.313294334014816
NKeff:%314-158a+	44	2	225104869	225149402	2	rs16866518	G	-0.166041865944862	4.88489949040381e-08	0.00216177049357589	0.018823566260983	0.908577072852365	-0.00192444728179854	0.0186660328756444	0.917891688545476	-0.0088393417806683	0.0185572981269969	0.633877085014152	-0.00550552731291734	0.0185615785751644	0.76678630338798	0.00848129471707706	0.0186461180018627	0.649247026142638
NKeff:%314-158a+	45	2	235160599	235239773	9	rs9287588	A	-0.205234199762344	9.7922918437835e-09	-0.00370645396632408	0.0187541243969116	0.843345604027024	0.0115678100727099	0.0186495802187534	0.535128055508888	0.00134573550037375	0.0184744891213991	0.941936115440217	-0.025648709589675	0.0184684635889771	0.165004346237331	0.00607063113969844	0.018531725837441	0.743252540836775
NKeff:%314-158a+	46	2	239520976	239522359	2	rs12623196	T	-0.147698402404785	4.54703756885174e-10	-0.00864248605548944	0.0187796501637824	0.645404634632614	-0.00771097534108202	0.018685152432783	0.679872429258358	-0.00166246393311568	0.0183908291181023	0.927978452426736	0.00226685216200101	0.0183913026286415	0.901912275020303	-0.0149396887782183	0.0184789303737271	0.418885492575621
NKeff:%314-158a+	47	3	25016131	26364570	4	rs9310768	C	-0.170217722654343	3.89679474900389e-12	-0.000522358591222498	0.0186944361100386	0.977710442670728	0.0261280921541031	0.0185148198789818	0.15829438572522	0.00234359765927754	0.0183873796267666	0.898587592194089	-0.0109747214352063	0.0183865232167726	0.550627493316783	-0.0112639298012625	0.0184446335735365	0.541453510725947
NKeff:%314-158a+	48	3	30083459	30090737	5	rs13080043	C	-0.104758590459824	4.29545385423959e-09	0.0184836139655874	0.0187868111330235	0.325268090864559	0.0170950549000838	0.0186251052676189	0.358774469146922	0.00255553011769592	0.0185313077677581	0.890326281433005	0.0268860209755258	0.0185286825889041	0.146873750221205	-0.0181771848824829	0.0185908555332648	0.328280154016815
NKeff:%314-158a+	49	3	35832995	35834999	2	rs1386823	G	-0.131860390305519	3.34411476542869e-10	-0.00839828711974528	0.0187537323057192	0.654317827460689	0.0107031583179965	0.0186604198556047	0.566300084408703	0.00637187729695019	0.0185023262757721	0.730583450468917	-0.0183152271610883	0.0185008799464722	0.32227318512661	-0.00190418721195202	0.0185309056486355	0.918162638557736
NKeff:%314-158a+	50	3	65061958	66754982	9	rs9875964	A	-0.158022597432137	1.59369382859179e-08	0.00641272289480095	0.0188970875264007	0.734371472189429	0.00743051707964874	0.0187540948319123	0.691981253100515	-0.0167747723759485	0.0186297898992228	0.367967124358159	0.0146400540062375	0.0186304090557519	0.432039686393318	-0.006029631245823	0.0186950028364881	0.747077211803179
NKeff:%314-158a+	51	3	124780651	124782225	2	rs702036	G	-0.119520127773285	1.18520580174123e-09	0.00191020425297788	0.0189777061810737	0.919831346914394	0.000360724191427972	0.0187958785790743	0.984689541374297	-0.0154706497067933	0.0186538584013126	0.406971985988583	0.000901308770718306	0.0186595887631451	0.96147829648048	0.00387975643154538	0.0187215415179402	0.835840972276907
NKeff:%314-158a+	52	3	126216510	127039260	2	rs16837290	A	-0.205708011984825	1.41846225663049e-08	-0.0083074935274603	0.0189558305503109	0.66123474558283	-0.036801225129646	0.0187695392654322	0.0500119247708363	0.0109659916712433	0.0185206241673063	0.553831995341385	0.00216457750378865	0.0185223260266489	0.906976533625367	0.00216638660517345	0.0186139093024883	0.907355190482167
NKeff:%314-158a+	53	3	170304707	170304707	1	rs2650220	G	-0.149825602769852	3.17756003528057e-10	0.0358417687740072	0.0186886023798137	0.0552319564143789	0.0116770633750989	0.0185727004088261	0.529581175333002	0.0215272294783351	0.0184266141375573	0.242793925261509	0.0422479771535738	0.0184157875442063	0.0218544598461023	0.0209863524570418	0.0185119027402751	0.257027496763148
NKeff:%314-158a+	54	3	189282177	190791083	14	rs3796293	G	-0.1056018024683	2.82554658699416e-09	0.000238889519773566	0.0190094624957854	0.989974237176734	-0.00723653195693876	0.0188079650275265	0.700444560015587	-0.0148747859953277	0.0186379025060996	0.424881221651961	0.00969063771108652	0.0186455011510218	0.603290756624511	-0.00671329823407974	0.0187507704879389	0.720348512222089
NKeff:%314-158a+	55	4	4817935	5320970	4	rs4082544	T	-0.137955203652382	5.49074820566024e-10	-0.000557962815322311	0.0191006549247115	0.976697805903407	-0.0148300514577922	0.0188783928010236	0.432191976832227	0.0111956201655691	0.0187517272700739	0.550523798727032	0.0160469100603052	0.0187523959868836	0.392219671193795	-0.0192498946136024	0.0188089915875264	0.306184679417173
NKeff:%314-158a+	56	4	7991181	7992571	2	rs13137827	T	-0.142231896519661	9.06316743387753e-13	-0.00371268243998771	0.0188126386385155	0.843567520719835	-0.0211322980968423	0.0186768946252482	0.257952933793785	-0.00869669790453282	0.0185632067386736	0.639468374528677	0.0130459711051835	0.0185688123076675	0.482377078868356	-0.0170718276994809	0.0186205877612558	0.359310353272741
NKeff:%314-158a+	57	4	23434637	25213871	5	rs10011721	T	-0.120028488337994	2.76404136955397e-08	0.0242321776595409	0.0186665057663902	0.194337182102443	0.0116169778350679	0.0185043100605679	0.530185905426773	0.00143364511360696	0.0183437832234772	0.937710687333499	0.020479115270724	0.0183398919448382	0.264238827157488	0.0148494553454397	0.0183751904320994	0.41908474482576
NKeff:%314-158a+	58	4	76571002	78068991	7	rs12647991	C	-0.124048158526421	8.33368704881036e-09	-0.018388357666656	0.0189219625519812	0.331233458447018	-0.0122939535584044	0.018775136077034	0.51264919367845	-0.0147583339421818	0.0185655437578548	0.426718006136993	-0.0124306009555199	0.0185666407957412	0.503221463687691	-0.0153869793394252	0.0186460845712007	0.409318891767993
NKeff:%314-158a+	59	4	102639588	103514808	2	rs751131	A	-0.203802078962326	9.08034055103864e-09	-0.00601413096251368	0.0190872974651	0.752720013428323	-0.00418843797237551	0.0189363660174712	0.824964211043749	-0.0480038301668414	0.0187244239807956	0.0104059005242464	-0.0156757237344021	0.0187448460638323	0.403072337924292	0.0312849574372436	0.0187942992415875	0.0961009267666113
NKeff:%314-158a+	60	4	105501379	105960921	24	rs17261094	T	-0.196213841438293	9.88521019281404e-10	-0.00740649352828656	0.0188947838427645	0.695098037897911	-0.0126075980558622	0.0187484631029169	0.501344808025793	-0.0116381802425702	0.0185765150797457	0.531036237773811	0.00404600727716521	0.0185820389741768	0.827648838922281	0.01257814695171	0.0186596164558849	0.500311684325704
NKeff:%314-158a+	61	4	129320222	129320222	1	rs4975210	T	-0.131058394908905	1.45810236841373e-10	0.0285877051486609	0.0188587220108711	0.129659704815003	0.0267698065655258	0.0187311837196495	0.153067879323531	0.011803971463761	0.0185525918981982	0.524667399115005	0.0140340296585508	0.018555211617525	0.449507023522581	0.0213280224083849	0.0185707304761212	0.250867155776926
NKeff:%314-158a+	62	4	131225127	131225127	1	rs500884	G	-0.108193889260292	4.12875196181893e-08	0.0172437309166557	0.0186706173996943	0.355786136158087	-0.0267875772604476	0.0185295927809774	0.148380467354816	0.0187727062600411	0.018328174237628	0.305800150445043	0.0342301863897501	0.0183459046112106	0.0621665489909444	0.010829513253706	0.018378316038557	0.555736159604874
NKeff:%314-158a+	63	4	148289525	149237776	2	rs3910047	C	-0.111696965992451	3.7274735582172e-08	-0.0190286180304169	0.0189821307980677	0.316212702718602	-0.00821133326022369	0.0188125749094392	0.662520546710418	-0.0104109793287734	0.0186519108524023	0.576769550990302	-0.0191490361031764	0.018649803774267	0.304614433545491	-0.020516470145251	0.0187592065748217	0.27418846556237
NKeff:%314-158a+	64	4	164809368	164809368	1	rs6536865	A	-0.190949976444244	8.54204202531579e-08	-0.00824359879621762	0.0190503968467334	0.665247017319189	0.00513169108424043	0.0189030448260668	0.786045779129008	-0.0144232302082192	0.0186811533432828	0.440133162549468	-0.0146407121371164	0.0186814622472856	0.433278170774654	0.00134354621721275	0.0187647983647595	0.942925741571717
NKeff:%314-158a+	65	4	166982342	167090313	2	rs6822214	T	-0.195066943764687	2.33541471054215e-08	0.0175250589019659	0.0189029451339566	0.353950067260823	0.00251944409281067	0.01871636820098	0.892928247118215	0.0137445798105737	0.01851398515503	0.45791136673609	0.00799794934542072	0.0185159793674334	0.665810753877514	0.0299107858112752	0.0186634629236634	0.109123336791387
NKeff:%314-158a+	66	4	169713257	171285664	5	rs2955262	T	-0.15434430539608	2.96903871789561e-10	-0.0346560555149606	0.0188141805176204	0.065577370265293	-0.00449953397766908	0.0185912517543646	0.808778655746097	-0.0283954647577023	0.018430580100618	0.123505173788777	-0.0353209000900321	0.0184306147381429	0.0554085090040744	-0.0232349285878889	0.0185477311803724	0.210412229528617
NKeff:%314-158a+	67	4	173999506	174840567	10	rs1865653	C	-0.107237763702869	6.47268514581828e-09	-0.0153092140480846	0.0188869563791383	0.417680556493592	-0.0136837514205852	0.0187935197358158	0.466605594283503	-0.0271248998602851	0.0185111652580575	0.142939539665175	-0.0103178349143388	0.0185286911046997	0.577667694539874	0.00842003809087347	0.0185543097235523	0.650003147107917
NKeff:%314-158a+	68	4	176582669	176594230	6	rs13152666	T	-0.12119235098362	1.64427090328115e-09	-0.0250124397731096	0.0186813955370545	0.180712437792508	0.00116055241956655	0.0185259722548873	0.950053862925898	-0.026657859879376	0.0183816549800692	0.147098269209967	-0.021899258482499	0.0184014565801957	0.234110598211391	-0.0268753827942059	0.0184610748977425	0.14555986749194
NKeff:%314-158a+	69	5	11655718	12045045	7	rs6878487	C	-0.150706857442856	1.09630107996619e-08	0.0114603786078212	0.0187419748491194	0.540929826671211	0.00978355496280991	0.0186113522224448	0.599153439369782	0.0243855676692269	0.0184650470820587	0.186726948410545	0.00844908490970295	0.0184747166428757	0.647466241448465	-0.00844640828133002	0.0185170197486591	0.648321320780824
NKeff:%314-158a+	70	5	13283410	15114937	8	rs7724830	G	-0.137149572372437	2.34522853645601e-09	-0.0207298600447032	0.0187593785674749	0.269236512095754	-0.0102355183316941	0.0185967350587944	0.582092478750289	-0.0340538317485354	0.0184349340815684	0.0648128005152806	-0.00669906497198093	0.0184492525464165	0.716550752340627	-0.00657478159532559	0.0184997975204226	0.72231766715158
NKeff:%314-158a+	71	5	23304292	24536802	6	rs12659337	G	-0.0993983969092369	7.11710910754939e-08	-0.0239445363005782	0.0188265985859904	0.203532563194859	-0.0067065416440118	0.018671493297888	0.719482265843514	-0.00472956466323644	0.0184912123805054	0.798143646308829	-0.0215475923723135	0.0184871896115265	0.243894978435644	-0.029523773920227	0.0185445266985153	0.111482902130725
NKeff:%314-158a+	72	5	26804072	26821754	2	rs4624756	T	-0.118232920765877	3.69958496398852e-09	-0.0102284789428891	0.0188862865198519	0.588149010037401	-0.0240347859111788	0.0187502339413731	0.20000258092122	-0.000927152668814629	0.0185528406599163	0.960146825579392	0.00553499856532049	0.0185591849046879	0.765545034531561	-0.0195802156434465	0.0186106957962361	0.292843698989326
NKeff:%314-158a+	73	5	28079062	28689645	5	rs12186458	C	0.19523973762989	9.71229352334319e-10	0.0118280497860453	0.0186799071620951	0.52665669315088	0.00953919793101668	0.0185253595530803	0.606644059488928	-0.0201749534873014	0.0184553659627189	0.274406937991879	0.0148881491032873	0.0184572579782479	0.419946300460979	0.0199375920540889	0.0184961946586288	0.281154885005355
NKeff:%314-158a+	74	5	63287405	63287405	1	rs1494579	T	-0.116081573069096	6.90014100599079e-09	-0.0166282782798176	0.019002474242845	0.38161647046146	-0.0200390519703788	0.0188471614292933	0.287762673279561	-0.00971356866545444	0.0186729815182865	0.602967962202157	-0.00116378542879174	0.0186754116884823	0.950315092225947	-0.0185416150801441	0.018724342459187	0.32213883058142
NKeff:%314-158a+	75	5	65825540	66988774	8	rs4267828	C	-0.148642778396606	6.94480307511669e-11	0.00923404712609093	0.0188925541521517	0.625045001128484	-0.00912228156804947	0.0187375719793748	0.626405795802177	0.0382909605316925	0.0185402666569336	0.0389839707952466	0.0222048425888761	0.0185495597253132	0.231382337104827	-0.0262831238301687	0.0185906824391983	0.157533983013229
NKeff:%314-158a+	76	5	74419617	74419617	1	rs458961	G	-0.115537524223328	5.37828084895278e-08	0.00816754680509043	0.0189060980500302	0.665770083671181	0.00118095971534393	0.0186647036648897	0.949554037049125	0.0239594485021623	0.0185185582655926	0.195834267885825	0.00206422809506871	0.0185277388656351	0.911296634711254	0.0239700494504636	0.0186592844453625	0.199028432490786
NKeff:%314-158a+	77	5	87103837	87784844	3	rs10064766	A	-0.133239045739174	7.17501621177186e-09	-0.00507379319536183	0.0188485268290935	0.787804851429495	0.00627516802381471	0.0187288716428004	0.737609455716571	-0.0147471611712682	0.0185904120973662	0.427686707640542	-0.00594629418979297	0.0185927049761008	0.749128681478992	-0.0141210307947978	0.0186200016854808	0.448285328215625
NKeff:%314-158a+	78	5	105198026	105819498	8	rs1482917	T	-0.19428750872612	6.37483030355343e-08	0.00381617697431474	0.0189322149983043	0.840266993752812	0.00891647939264625	0.0187809079331218	0.634992061512964	-9.87574312372878e-05	0.0186254240746353	0.995769765349387	-0.00242409704623751	0.0186254560546837	0.89645697742254	0.015626039480973	0.0186914847338877	0.403225010495516
NKeff:%314-158a+	79	5	125272425	125479736	8	rs1439585	A	-0.146772608160973	8.85494519699592e-10	-0.00488413185531274	0.0189365337363429	0.796486590406197	0.0101914027428695	0.018788250262407	0.587561055057362	-0.0156242519787565	0.0187184632107073	0.403956406944122	-0.00832708491222162	0.0187210034076548	0.656497944464022	-0.0130697035280316	0.0187560645986271	0.485967856170329
NKeff:%314-158a+	80	5	141792924	142549119	6	rs11949989	C	-0.163259655237198	6.55535366266493e-10	0.00547231239993304	0.0189621749990482	0.772915597556025	0.000669574983958475	0.0188158271913744	0.971615160065192	0.0104375229134812	0.0185961184541499	0.574653645425876	0.000941129318950792	0.0185977648791586	0.959644193869076	0.000212112000956711	0.018678371626869	0.990940180887736
NKeff:%314-158a+	81	5	165845870	166822692	4	rs17401775	A	-0.151935368776321	8.26180352381922e-13	-0.013990327234927	0.0185334156964164	0.450389706447582	-0.00714767902854166	0.0184000340646787	0.697704390902702	-0.0183071112219316	0.018281365834777	0.316712436097349	0.00238786653621424	0.0182861723544804	0.896114047370564	-0.0324337886088508	0.0183220020865139	0.0767971998435283
NKeff:%314-158a+	82	5	173846496	175350581	4	rs1379274	A	-0.135891065001488	9.76949263368739e-11	0.00318100373427484	0.0187107317390666	0.865014780878627	0.0160684493027494	0.0185447817800346	0.386306312954712	-0.0121513353365744	0.0184361192501475	0.509880422897375	-0.01457740643211	0.01843702518023	0.429207031948531	0.0285808775275446	0.0185338890003337	0.123161413147947
NKeff:%314-158a+	83	6	18326299	19193611	3	rs1570626	G	-0.12410132586956	3.63026047146634e-08	-0.0168526034687817	0.0188191581660148	0.370594870607331	0.000488035820298491	0.0186832394888841	0.979162176986402	-0.0229713944944559	0.018554438968858	0.215795626779602	-0.0167446960196401	0.0185587850181618	0.366997599418992	-0.0152001931610867	0.0186229445212475	0.4144482923519
NKeff:%314-158a+	84	6	54909659	55955777	5	rs17735107	A	-0.217991858720779	1.11969151347056e-12	-0.00403407611758119	0.0189641277816834	0.831559620102725	0.0125749261485065	0.0187683766089848	0.502907826982855	-0.0241409640658072	0.0186508083388354	0.195641531224337	-0.00610613196964403	0.0187125367624958	0.744211432941424	-0.0189410346934828	0.0187100169878502	0.311456464462774
NKeff:%314-158a+	85	6	80655629	80665598	7	rs3937697	C	-0.115919709205627	2.42466767057661e-08	0.0194227772805219	0.0187320496571654	0.299883337626185	0.0174379332204492	0.0185757578920431	0.347939754874932	0.0309492525258415	0.0184431547989841	0.0934367646127985	0.00330322560696768	0.0184519789290806	0.857936449835126	0.00834854528289114	0.0184888613022617	0.65163084971491
NKeff:%314-158a+	86	6	107522256	107532447	3	rs9400120	G	-0.129225045442581	1.68915838823981e-08	-0.00940763375948783	0.0189215928886966	0.619093531175371	-0.0134955770167878	0.0187759647186591	0.472341917586698	-0.00329873013212872	0.0186008382582998	0.8592512064696	-0.0168576172007401	0.0185990610643903	0.36481524797981	0.00438943434992023	0.0186625501890554	0.814070000663663
NKeff:%314-158a+	87	6	117704880	118263741	3	rs17079416	A	-0.194881871342659	1.05482270500602e-08	0.00466006813097149	0.0188105541773388	0.804356006699559	0.00410285895041354	0.0186449677193287	0.825846452948645	0.00773443013369711	0.0184913552153209	0.675778463863019	0.00561877116900169	0.0185101802071377	0.761492137141967	-0.00383145025259088	0.0185864630416079	0.836694474531667
NKeff:%314-158a+	88	6	143554621	143643878	7	rs7745994	T	-0.167487144470215	7.12383739625364e-12	0.0144544502902891	0.0189254050118703	0.445074640515175	0.0186725953456845	0.0187152919543408	0.31849992988696	0.00842171488148925	0.0186359730233127	0.651370001541602	0.00847238154130235	0.0186457637430088	0.649584521736452	0.00988154550083834	0.0187141587778798	0.597522302703615
NKeff:%314-158a+	89	6	150999918	150999918	1	rs528324	A	-0.12538069486618	8.80461488279708e-10	-0.0402842157104067	0.0185924502309486	0.0303413250791742	-0.00386525692444814	0.018437450318075	0.833962274176932	-0.0319871097901425	0.0183759121233849	0.0818399889986232	-0.034954237104487	0.0183837528865082	0.0573525105738902	-0.044936422595258	0.0184262193827523	0.0147989013996555
NKeff:%314-158a+	90	6	153246246	153303570	2	rs4870188	A	-0.112602531909943	9.70337692368882e-09	-0.00227735048055957	0.0187909967380022	0.903546236786619	-0.00566040663626481	0.0186267135667472	0.761236398656396	0.0274323458026973	0.0184845746225116	0.137899097901298	0.00322318955370403	0.0184944846148676	0.861658743846145	-0.00662313306502089	0.0185983639601593	0.721781278102109
NKeff:%314-158a+	91	6	168524809	168815246	11	rs879145	G	-0.194227918982506	7.89266222508921e-12	0.0349586900016488	0.0186535759624003	0.0610196789642916	0.0274247127564502	0.0184726139131086	0.137755757481831	0.0228761026784483	0.018348869906465	0.212596190317323	0.0272759885188416	0.0183469135988523	0.137207361909931	0.0239093693812022	0.0184092213470193	0.194125630397746
NKeff:%314-158a+	92	7	1841891	1859811	5	rs11766944	A	-0.153599977493286	3.16725104324485e-08	-0.0118208487205848	0.0189415232423318	0.532631613767809	-0.0392651644642721	0.0187290159036034	0.0361262246423376	0.00100371222357178	0.0186752675092915	0.957141580974006	0.00474160445951259	0.0186766106771915	0.799606703830123	0.00806629067630212	0.0187647756606932	0.667326921492655
NKeff:%314-158a+	93	7	18731485	19173332	5	rs2285681	C	-0.196284681558609	8.30279524788961e-09	-0.0175081009827474	0.0187709127259551	0.351041699179043	-0.0414834831665137	0.0186282900724799	0.0260307445561138	-0.0105733866811266	0.0184949864621772	0.567576457272781	0.00928230160430447	0.0184953269664128	0.615794848345134	-0.0009406883273996	0.0185188277578276	0.959491319236961
NKeff:%314-158a+	94	7	36680841	36680841	1	rs12672918	A	-0.124795973300934	6.79649994893823e-09	-0.00763977745603028	0.0188328516897995	0.685021507517137	-0.00367553654647088	0.018732604961855	0.844459186085671	0.0160133749203396	0.0185734337372077	0.388667216203463	-0.0085593373015217	0.0185762488737714	0.644999532351071	-0.0219715619990496	0.0186076371593854	0.237786157961612
NKeff:%314-158a+	95	7	50856998	50856998	1	rs2876900	A	-0.122342601418495	3.00639821447935e-08	0.00716746416084527	0.0186659758891768	0.70101811011411	0.0121388407002271	0.0185561051884737	0.513054931036564	-0.0157420124386813	0.0184665815100697	0.394029032681897	0.0128326531213055	0.0184682591137008	0.487205181068783	0.0100293722699917	0.0185065172228407	0.587903310263789
NKeff:%314-158a+	96	7	52137400	53234645	7	rs17136879	T	-0.130408957600594	7.57466320711212e-10	-0.00282010070752811	0.0188649077616503	0.881178278271137	-0.000560072166443359	0.0186688868868149	0.97606890158982	0.00421926372081793	0.0185272469978495	0.819869836638523	-0.0126818761371028	0.0185292835248769	0.493762147934154	0.00586084314383904	0.018575396655511	0.75239226095793
NKeff:%314-158a+	97	7	67184314	68448539	8	rs7791642	G	-0.19051268696785	5.83631568104438e-15	0.00136045648247238	0.0188248933229079	0.942392942832499	0.0187344398040695	0.0185986431321464	0.313874859537607	-0.0102093290252778	0.0184568294989761	0.580205503003137	-0.00442462437870113	0.018461050191525	0.81060021371397	-0.000317313224154608	0.0186111692729965	0.986398208907926
NKeff:%314-158a+	98	7	78706592	78722385	5	rs323172	G	-0.116148494184017	6.08356188261368e-08	-0.0371246004752454	0.0191268492694915	0.0523615847816175	-0.0177475691055118	0.0188423990713321	0.346325466561436	-0.0208647558829026	0.0187472807813605	0.26582220890537	-0.0286353928233223	0.0187439635690646	0.126692209807902	-0.0418054399034397	0.0188741512968952	0.026840408557563
NKeff:%314-158a+	99	7	79986082	80036501	2	rs7811115	C	-0.15243935585022	2.83191437100616e-08	0.00888018755223675	0.0187507441232763	0.635828067544346	-0.0136061406600761	0.0185965661514774	0.464443169862695	0.0365803363665792	0.0184721182962164	0.0477635463580278	0.0174755952774325	0.0184825164609077	0.3444715493193	-0.00209122107332945	0.0185187308806687	0.91009811234167
NKeff:%314-158a+	100	7	107731890	107731890	1	rs10953545	T	-0.108383022248745	8.34226831159014e-08	-0.0152189490042753	0.0187554131035961	0.417179713212779	-0.0114997709383097	0.0185961323417466	0.536363509578654	-0.00357247016201828	0.0184128949303011	0.846173705296115	-0.00589943603488277	0.0184139706914283	0.748704529403131	-0.00603399142363031	0.0184792401159097	0.744048376756414
NKeff:%314-158a+	101	7	113087998	113092875	2	rs2245834	A	-0.122436828911304	8.61954807023612e-09	0.00971130953176735	0.0190521204791984	0.610285178544133	0.0143672697595801	0.0188873138498192	0.446908566073682	0.0206408913479108	0.0187328238729029	0.270614697960593	-0.00217650753687147	0.0187380578393565	0.907538179599014	-0.00276685511900248	0.0187583318062543	0.882747580293367
NKeff:%314-158a+	102	7	134524322	134525286	2	rs10232478	C	-0.0975462794303894	5.59781413774134e-08	0.0294249999661336	0.0187424747340562	0.116535688892782	-0.0118824035343187	0.0186015843287148	0.523014112911563	0.0260363775753919	0.0184735775008635	0.158827932193256	0.029071861904933	0.0184762540637481	0.115718021919132	0.0397353752761574	0.0185238424994606	0.0320281654527978
NKeff:%314-158a+	103	8	3371323	5613928	5	rs17080168	C	-0.114528641104698	2.61417323033521e-08	-0.0369634717605922	0.0188360167139205	0.0498160433101587	-0.0291205165080331	0.0187148606070418	0.119815892985741	-0.0259795741126837	0.0185420111404813	0.161284596532082	-0.0148183400834714	0.0185462211276358	0.424358250251925	-0.0361416330804708	0.0186082743334686	0.0522053794737243
NKeff:%314-158a+	104	8	12746983	14824427	30	rs10503427	G	-0.206273347139359	2.8228717568765e-11	-0.00706697332061231	0.0189840282820934	0.709728045064682	0.00883500478889067	0.0187698704090305	0.637889735579488	-0.022127131775353	0.0186187775647182	0.234760309022419	-0.000770981013763619	0.0186294687994175	0.966991782029983	-0.0132710068093034	0.0187503149255762	0.479141762662765
NKeff:%314-158a+	105	8	20156979	20162107	2	rs1390942	T	-0.162960976362228	1.39374876775897e-15	-0.0087836836047105	0.0189358650640649	0.642780289165216	-0.0100742427746189	0.0187662720278137	0.591428684084895	-0.0156515760599095	0.0185917346331627	0.399937119937305	0.00433359064511393	0.0185950148713456	0.815737983541228	-0.0195291307395979	0.0186565734490126	0.295293139053519
NKeff:%314-158a+	106	8	25549776	27287215	17	rs7832226	C	-0.103114083409309	3.58131268470333e-09	0.00615009881843185	0.0187010752892864	0.742283348789311	-0.0194958842680857	0.0185564216047749	0.29351822491181	0.0221786376415852	0.0184157438227458	0.228559562158106	0.00994027880970485	0.0184194255381057	0.589470760205836	0.0138204232075983	0.0184307114291391	0.453400815793758
NKeff:%314-158a+	107	8	48907552	49747690	2	rs1441003	A	-0.216277226805687	1.75753797626323e-09	0.0025657025344996	0.01884116619665	0.891692365480284	0.00537412989040598	0.0185822666067208	0.772443521788695	0.0110748505613232	0.0184736621740117	0.548889987944678	-0.00130358376332531	0.0184753767378532	0.943754452053015	0.0141826992609698	0.0185038782245396	0.44345804047856
NKeff:%314-158a+	108	8	57220863	57910145	10	rs13274347	T	-0.12170572578907	2.99259069088817e-08	-0.0017194985363709	0.0186165378135117	0.926415367491411	0.00361828006850408	0.0184700704438403	0.844702591172036	0.015910895962436	0.0183283226263356	0.385408567507975	-0.00386379090402432	0.0183305507843856	0.833070363027319	-0.00435634156335271	0.0184553002224272	0.813411882921832
NKeff:%314-158a+	109	8	66001408	66028906	7	rs7846530	T	-0.156831920146942	3.93092330539585e-08	-0.0172477278026221	0.0188029533328779	0.359069980121274	-0.00371107181720818	0.0186474281092133	0.842267041356344	-0.0120357319157017	0.0185423243754411	0.51632795656955	-0.00827971108456044	0.0185438413574178	0.655273676082567	-0.02560800741152	0.0185796573297625	0.168222521588992
NKeff:%314-158a+	110	8	67845404	67856842	7	rs4737856	T	-0.187661156058311	1.38247985695335e-09	-0.0197348384935937	0.0189572737874282	0.2979569458603	-0.0174156917322202	0.0188140323959559	0.35469239211378	-0.0127191759341337	0.0184316104870875	0.49020246769775	-0.0165182963355175	0.0184309364720569	0.370205631248434	-0.0364125605534844	0.0185221020050081	0.0494056453623276
NKeff:%314-158a+	111	8	69594538	69734458	2	rs2959548	T	-0.165868937969208	1.59643992572198e-08	-0.0105990478486334	0.0189262526295746	0.575511388447803	0.000994908694377514	0.018646404137275	0.957451499004077	-0.00746896131853089	0.0185009609244356	0.686457995794316	-0.0231331947158763	0.0184985405760656	0.211201998197664	0.0146831368790164	0.0186809636684915	0.431934834495401
NKeff:%314-158a+	112	8	93197751	93197751	1	rs10089695	T	-0.194524943828583	1.82044143603276e-08	-0.00532201266729893	0.0188963450851391	0.778238340374424	-0.0187071015875692	0.0186054481410822	0.314758412069516	0.0161881301373327	0.0184425216035691	0.380145531634031	-0.00757795195475357	0.0184451748129834	0.68122254787032	0.0125069292223087	0.0186124387586431	0.501658741632893
NKeff:%314-158a+	113	8	106581541	107753668	6	rs6469144	C	-0.108949325978756	1.24829646187802e-08	-0.0180111518294446	0.0188987711271916	0.340654962737647	0.000146123413891828	0.0187529617717284	0.993783473683253	-0.0112663086905115	0.0185125803331225	0.542852974961844	-0.033584276387659	0.0185125006352719	0.0697587280057746	0.00920504528552563	0.0185579950818085	0.619921352231455
NKeff:%314-158a+	114	8	110231090	110408772	5	rs7838509	A	-0.148693829774857	3.05316459681102e-08	0.00852522610155819	0.0190286415627449	0.654172607147404	0.00718458260386799	0.0187987828279214	0.702353636096302	0.00315774061921854	0.0186102608650999	0.865275604724126	0.0114967141682733	0.0186237679417555	0.537075731519379	0.0124832798590696	0.0187259892878895	0.505062413796257
NKeff:%314-158a+	115	8	120364107	120753598	3	rs4870749	T	-0.142281547188759	1.88649226957453e-10	0.00548933255029714	0.0187129061684537	0.769280223325756	0.0138125000857443	0.0185952534977821	0.457665333167977	-0.0245205180897604	0.0183799312228028	0.182277762242453	-0.00677284644987158	0.0183864116926312	0.712630401599501	0.0137788593392352	0.0184314719349806	0.45477872074204
NKeff:%314-158a+	116	8	134777450	136294160	6	rs2066967	A	-0.175179019570351	1.10150416143181e-08	0.00074181144788891	0.0188362848689375	0.968588578306233	0.000985987988285661	0.0186982824361117	0.957949531401391	0.000627717679285281	0.0185114653167683	0.972951499784394	-0.00328149057226184	0.0185117211035103	0.859312101861547	0.00577985860722345	0.0185226868414813	0.755030932692859
NKeff:%314-158a+	117	9	6090160	6091565	4	rs340921	G	-0.134129568934441	1.08130596533959e-10	0.0282376781108589	0.018908667550021	0.13545154303306	0.0256526121651028	0.0187145262326609	0.170565499156142	0.0145963371141228	0.0185716893875323	0.431963143487792	0.0212007712535818	0.0185708404972541	0.253707253675505	0.023126879140268	0.0186428784712417	0.214883130237798
NKeff:%314-158a+	118	9	14439075	14672654	6	rs10810203	C	-0.11565325409174	1.14853757456856e-08	0.007840433532587	0.0186983333862427	0.675020111396274	0.00820937411018985	0.0185472659332432	0.658074624079416	-0.0174376411458822	0.0183668659181634	0.34249194155548	0.0175048266298071	0.0183684870622389	0.340678396791407	0.0023710238756562	0.0184110590681983	0.897538608938914
NKeff:%314-158a+	119	9	16402219	18080479	19	rs10810690	A	-0.114083111286163	1.62778162670144e-09	-0.00199069715905866	0.018933355811329	0.916270340021045	0.0168731784201302	0.0187761996903197	0.368916018676457	-0.0151546621017418	0.0185662760367427	0.414425616371147	-0.00356349038851719	0.0185704439658385	0.847841384816886	-0.00610559256460288	0.0186410943424411	0.743287650123504
NKeff:%314-158a+	120	9	19217001	19928115	4	rs12550863	C	-0.14372231066227	1.41207710790046e-09	0.00474289941738563	0.0188180932543892	0.80102901927937	-0.00178527658207377	0.0186939998420079	0.923924374598274	0.000192091758995884	0.0184290080926009	0.991684243102042	0.0142900481834308	0.0184282172527895	0.438140233906948	-0.0147663176440239	0.0185330251143742	0.425657367931071
NKeff:%314-158a+	121	9	22241939	22329059	30	rs10757299	T	-0.217258810997009	5.67119721544665e-10	0.0137805130209983	0.0186212255557376	0.459335266182377	0.0123955536955192	0.018495726541126	0.502793949617115	0.00247394119854335	0.0183455664571769	0.892737975572479	0.020485485642698	0.018342373031782	0.264154901629459	0.0121541637228904	0.0183519780951027	0.507843852384787
NKeff:%314-158a+	122	9	26766979	28642704	9	rs10968572	A	-0.177387595176697	6.9909764130201e-09	0.00506655400617105	0.0187815811097914	0.787363193484914	0.000430518236000941	0.0186473947057725	0.98158223081908	0.00687526247729925	0.0184436546802981	0.709345827430036	0.00589389324479098	0.0184469687650939	0.749366690868281	-0.00252295892603269	0.0185072548920379	0.891575639642874
NKeff:%314-158a+	123	9	29949676	29956873	5	rs10969479	T	-0.153590336441994	6.30152148947544e-09	0.0101511949962224	0.0188321799765943	0.589905544749101	0.00180856641959457	0.0186609743245445	0.922799042560582	0.0217228358623402	0.018549016466815	0.241652348704679	0.0112116811539448	0.018552851551604	0.545684257739269	-0.00558629407297734	0.0186659367665148	0.764749792451066
NKeff:%314-158a+	124	9	34776792	34824246	11	rs4879830	T	0.106478624045849	9.62777342881932e-08	0.0108883200377596	0.0186217261948648	0.558789075386595	-0.00757318031346731	0.0184682621053198	0.681789174460103	0.0226454345351735	0.0183596431689318	0.217512626971326	0.00811708837523759	0.0183643007447498	0.658519291975827	0.0201368819596554	0.0184460732364623	0.275072234287804
NKeff:%314-158a+	125	9	37429404	37471806	3	rs10114545	T	-0.146465972065926	7.01183540619704e-10	0.0171487688023092	0.0188443526186456	0.362888784089602	0.0186054801924387	0.0186394201681686	0.31827665435921	0.0192912851851561	0.0185425952229885	0.298251027237127	0.00857893742918264	0.0185459652435523	0.643702058865888	0.00547384960334665	0.0186098320951507	0.768673875265948
NKeff:%314-158a+	126	9	72060027	73275064	9	rs11143089	A	-0.130275264382362	3.28737463511482e-08	-0.0171847371603657	0.0186139785168271	0.355973149571234	-0.0467172517223539	0.0184683081495705	0.0114726839704995	0.0101386950007985	0.0182916221534784	0.579429133045155	-0.00648714632434977	0.018292431061305	0.722888259051768	0.00141535430841995	0.0183544308972788	0.93853944231377
NKeff:%314-158a+	127	9	79873287	81074363	11	rs10124155	G	-0.141876190900803	5.17343776080793e-11	-0.00256109204134846	0.0189353008597432	0.892419992356507	0.0161111890119082	0.0188131244765013	0.391858957462453	-0.00231349743339514	0.0187154672151402	0.901629259631621	-0.00391465031793316	0.018720167512417	0.834373787054025	-0.0154873063945024	0.018770056242866	0.409378638659958
NKeff:%314-158a+	128	9	84177042	84177646	2	rs6559771	G	-0.121779054403305	1.13939778249294e-09	0.0111531519246642	0.0189060859965588	0.555288885379371	-0.0163696494363604	0.0187664402096869	0.383126899094364	0.0151621348525784	0.0185756374542342	0.414430801844825	0.0351430850234731	0.0185671399128722	0.0584890284324363	-0.0258145276097837	0.0186629967200202	0.166712115066543
NKeff:%314-158a+	129	9	93945281	94736902	8	rs1317246	C	-0.191617324948311	2.95382528185011e-09	0.00583349381058689	0.0186218768970024	0.754106089221068	-0.00168773784131467	0.0184824236010209	0.927248013120669	-0.00684832951827523	0.018238055218442	0.707318375544762	0.0130102350011207	0.0182380583657568	0.475682294217047	0.0121825385026437	0.0183138063270995	0.505968667541261
NKeff:%314-158a+	130	9	98204509	99152591	11	rs11788019	A	-0.181467980146408	3.06730003058399e-09	-0.0105142241986254	0.0188292404674845	0.576616415731725	0.0169156474996882	0.0186665599337046	0.364905766151694	-0.0274565975923901	0.0184704158489864	0.137250235588291	-0.0238066171116432	0.0184735619346075	0.197609463020308	0.00672930617975464	0.0185497610909946	0.716802755189143
NKeff:%314-158a+	131	9	114280130	114289759	2	rs1249740	A	-0.147912234067917	9.00252213234564e-11	0.0272139093630258	0.0189300712829424	0.150657829940117	0.0216799348534541	0.0187653611168396	0.248056939453324	0.0375882260275249	0.0185852339977016	0.0432179882053917	0.0202253171156447	0.0185946812374736	0.276820163118015	0.00828993465424249	0.0186584076251957	0.656858681290397
NKeff:%314-158a+	132	9	118394546	118394546	1	rs1342501	T	-0.12319803237915	3.98188675024649e-08	-0.0157647189596151	0.0188567869155709	0.403212379532366	-0.0299267754113674	0.0187468818216353	0.110518498524797	-0.012586399487086	0.0186317009790905	0.499388277140974	-0.00621745624561438	0.0186336522519624	0.738653954011352	0.00108739882883539	0.0186843153956118	0.953594536627366
NKeff:%314-158a+	133	9	129741592	129773684	1	rs10760634	G	-0.18181000649929	5.77285355955532e-08	0.00927152477509283	0.0189522677685133	0.624735299793923	-0.014053801082754	0.0187402733112534	0.453361293229777	0.0320314539740588	0.0185965533477204	0.0850956666387381	0.00809264656204708	0.0186058374404573	0.663629408911368	0.0130591962987361	0.0185994195552762	0.482654897620195
NKeff:%314-158a+	134	10	2508546	4454344	13	rs2454827	T	-0.103034488856792	6.08771466237802e-08	0.0233131995444192	0.018579921449568	0.209672554995464	0.0109131505428629	0.0184368643828711	0.553950719533364	0.0180263296831671	0.0183159097533798	0.325103789808631	0.0137592149678959	0.0183171931519293	0.452614551750264	0.0270744830468174	0.018334623755435	0.139868353706631
NKeff:%314-158a+	135	10	19696076	20654975	12	rs7916624	G	-0.138246431946754	4.98339856070622e-11	0.00123291411659024	0.0186860410343699	0.947398031518721	-0.00612768520488693	0.0185238649064201	0.740820088301347	-0.00851931297224656	0.0184195929620451	0.643747485479915	0.0059015238038554	0.0184204304861312	0.748703780945719	-0.00666092049130358	0.0184486279156234	0.71808660199655
NKeff:%314-158a+	136	10	27580574	27904730	17	rs2003191	G	-0.138359412550926	1.11042519387335e-10	-0.0185845610198664	0.0188270949510569	0.323669475749765	-0.0553162100124547	0.0186203362886039	0.00299546182146945	0.0124661600478181	0.0184907150818993	0.500247164457748	0.00973264318580722	0.0184919649623815	0.598707671873491	-0.0148134084975848	0.0185726728949915	0.425172786190647
NKeff:%314-158a+	137	10	29041335	29313913	2	rs16930159	G	-0.164374098181725	5.17302478847071e-08	0.00757281072439078	0.0186654427048439	0.684984316089798	0.0224570937222489	0.0185327165453901	0.22570630902718	0.00532174026617209	0.0183444738543512	0.771759984342171	-0.00826808174974177	0.018345027223709	0.65224012205057	-0.00333748314886944	0.0184132972908107	0.856180899888969
NKeff:%314-158a+	138	10	33747180	33785671	3	rs2263155	T	-0.194689691066742	9.20959122774087e-09	-0.0168945852516264	0.0187690173247277	0.368127008495324	-0.0386299771368059	0.0186300278234731	0.0382117100297527	-0.00024530321433841	0.0184580767202353	0.989397534138409	0.00134866090982104	0.0184589137460351	0.941761107117794	-0.00165109750144929	0.0185225610346901	0.928976955643034
NKeff:%314-158a+	139	10	49572447	49664200	3	rs17719092	T	-0.11342865228653	2.48221038071368e-08	0.00131468357781425	0.0188873019679681	0.944511599679346	0.0246993097870908	0.0187240871618488	0.187234375142932	-0.0245565413451246	0.0185438098331774	0.1855254417972	-0.00497698333659	0.0185659269559473	0.788663744580837	0.00867923015987025	0.0186058410851507	0.640907855351662
NKeff:%314-158a+	140	10	65877346	66410149	8	rs3017072	T	-0.152774572372437	2.74745830520981e-13	-0.0279753843423454	0.0188009588558891	0.136868788547509	0.00122190646945896	0.0186548676485148	0.947779928909483	-0.027590429107094	0.0184517471129107	0.134950847439866	-0.0427908627640972	0.0184432000602596	0.0204017670973144	0.015288650324071	0.0185271952016693	0.409325632218891
NKeff:%314-158a+	141	10	70653946	70745596	7	rs10999506	A	-0.205748438835144	3.67269751057558e-09	-0.00053121141786096	0.0188913842446797	0.977569034295824	0.00270624702889228	0.0187173256649227	0.885048587607765	0.0123886888007553	0.0186319126379784	0.506155632653445	-0.0107633600862329	0.0186343940857172	0.563573898075861	0.010691453721788	0.0186310813200229	0.566113516474041
NKeff:%314-158a+	142	10	78588991	79040090	6	rs2894393	T	-0.155496135354042	9.96310773241915e-11	-0.0452547065244407	0.0188264534060706	0.0162904924319208	-0.0324077297576753	0.0186402810649708	0.0822148660588734	-0.0482842068384113	0.0184645766147864	0.00896957723045067	-0.021725458295062	0.0184831200273655	0.239921955213166	-0.0248537554372616	0.0186201958464873	0.182055030868716
NKeff:%314-158a+	143	10	83308603	84956730	29	rs1359267	T	-0.152267187833786	8.72275002863129e-11	-0.0245547329608271	0.0186039179686504	0.186985806049095	-0.014631949640639	0.018513621261914	0.429397865868436	-0.0494861041018976	0.0183055914907822	0.0069045685358316	-0.0144575072046862	0.018326711706762	0.430248416589034	-0.0132881342777837	0.0183677771949818	0.469462930264744
NKeff:%314-158a+	144	10	90687141	91607641	9	rs4933620	C	-0.126341819763184	3.82615739902646e-08	-0.0104666304014587	0.0189780982636696	0.581327061715105	-0.0158483609368813	0.0188167493260407	0.399719583774059	4.26138082660136e-05	0.0186658866708855	0.998178604647199	0.00609539113807861	0.0186664167819715	0.744036834122033	-0.00326961866836794	0.0187574064109053	0.861633368630573
NKeff:%314-158a+	145	10	95943098	95975401	3	rs10509697	G	-0.148050770163536	7.99640712754499e-12	-0.00518771606606374	0.0187675513460628	0.782246160825423	0.0378861805051066	0.0186238186214749	0.0420144979020344	-0.0443572608966495	0.0184623656186	0.016342042999025	-0.0157622707405927	0.0184798987894235	0.393761782190163	-0.0181495603850482	0.0184716991996513	0.325905771580985
NKeff:%314-158a+	146	10	97923513	98852688	5	rs4919213	A	-0.155422315001488	6.1327013542104e-11	0.0218725233264883	0.0187435036794854	0.243333612287083	-0.00118199021545726	0.0186294585102029	0.949414682860843	0.0259874961072986	0.0185051214318282	0.160323759851858	0.0255348507951831	0.018505386486487	0.167735297820794	0.0140220041720835	0.0185099578177844	0.448788884494251
NKeff:%314-158a+	147	10	111134786	113521007	30	rs11195781	C	-0.16992561519146	4.25197089603142e-10	-0.0241618530441582	0.0188783509492866	0.200695691153272	-0.00106568120945059	0.0187552044922049	0.95469209176107	-0.0347533654070563	0.0185531545772169	0.061143602124914	-0.0207946969162897	0.0185657348326622	0.262781261484193	-0.00990225363268693	0.0186097184479292	0.594696648767545
NKeff:%314-158a+	148	10	116362932	116379427	7	rs11592675	G	-0.154012367129326	5.72477233150268e-11	-0.0112176629457787	0.0189635740479924	0.554207779796581	-0.00466963335111514	0.018769484706206	0.803542130466905	0.00511077905805483	0.0186004662904743	0.783515321444644	-0.0174133488475794	0.018598519789764	0.349208522810389	-0.0172966049345847	0.0187548464094542	0.356476330561246
NKeff:%314-158a+	149	10	120481671	120481671	1	rs17705510	G	-0.217167049646378	1.47905439528291e-08	-0.0221923129433604	0.0190276309225732	0.243583473674676	-0.00784705439973942	0.0188934338088215	0.677929664713342	-0.0149888363452725	0.0187367740463913	0.423793895529224	-0.0219333143127278	0.01873491143703	0.24180736272942	-0.00404409328995441	0.0187849140470881	0.829560959770389
NKeff:%314-158a+	150	10	125108099	125485839	11	rs11244467	C	-0.130258053541183	8.11134946570405e-08	0.00816591203094193	0.0187430882813911	0.663105196617178	0.0130590498740368	0.0185731857272738	0.48204230939894	-0.00285414471171655	0.0184374878716703	0.876988766821968	-0.00119831860486156	0.0184392299734455	0.948188439707417	-0.000298588778340029	0.0185412590827815	0.987152515071771
NKeff:%314-158a+	151	11	1110718	1111926	2	rs7927765	A	-0.240081772208214	1.66619868347813e-12	-0.0339778890952157	0.0184009498097826	0.0649200255979929	-0.0343138725066258	0.0182757373760073	0.0605421275634508	-0.00248065335087791	0.0181357487017336	0.891212133014928	-0.0231228920602046	0.0181313332752424	0.202304511751058	-0.0292190209966542	0.0182061253629481	0.108624534579505
NKeff:%314-158a+	152	11	15858331	16855071	23	rs2119376	T	-0.111240074038506	5.85584702452754e-09	0.00614125181874551	0.0188793823715526	0.744986605178184	-0.00231099008275061	0.0187435847341608	0.901882141651074	0.005471601260369	0.0185726281289417	0.76831608435502	-0.00501732342082338	0.018574783416951	0.787091051407985	0.030566765262001	0.0186197705430377	0.100775195796698
NKeff:%314-158a+	153	11	20285673	21131527	7	rs17232549	T	-0.122153043746948	1.7684146894809e-10	0.012795845832244	0.0189822061973592	0.500304919648344	0.0162683277759801	0.0187882071061228	0.386628493210708	-0.01665763564134	0.0185783145930308	0.369997151497522	0.0111544870741246	0.0185839119738695	0.548404375864003	0.0205462824282227	0.018680204854961	0.271468704426221
NKeff:%314-158a+	154	11	23199210	24156082	3	rs12793729	A	-0.160238653421402	4.46744461790472e-12	-0.013514772190377	0.0185884570768833	0.467254476424203	-0.0384494457071599	0.0184780968768056	0.0375395972307445	-0.00184955665859955	0.0183545856392148	0.919741471185603	-0.0131672953900517	0.0183571779273706	0.473256761493736	0.0281249149200504	0.018390529980574	0.126295377253126
NKeff:%314-158a+	155	11	33413579	33659725	6	rs12282223	A	-0.103220231831074	2.35277949677788e-08	-0.0150436073391763	0.0188868307314884	0.425800865565285	-0.0105713655208881	0.018745875853272	0.572845697992174	-0.0242129994701793	0.018632808751048	0.193881152190684	-0.0195313127734712	0.0186380718996896	0.294759643150248	0.00300421214347115	0.0186849329078075	0.872275822995113
NKeff:%314-158a+	156	11	63633021	63784687	11	rs17656941	T	-0.151514381170273	2.1233859579246e-15	0.0155171261139603	0.0186851401263034	0.406353073554467	0.0301366859332809	0.0185701508244349	0.104729958884741	0.0126659994160451	0.0184590268961287	0.492661452762427	0.00110232113067411	0.0184616891100641	0.952391830134118	-0.00730115042496058	0.0185045508049619	0.69319684754955
NKeff:%314-158a+	157	11	98635578	101688875	14	rs11221309	T	-0.143196135759354	6.12464210324255e-10	-0.00750861166688416	0.0189993034902826	0.692721775800542	0.00566254655041358	0.0188452683915026	0.763836038158362	0.00220329836411377	0.0187244856923446	0.906337733288944	-0.000899789217678368	0.0187291498059228	0.961685911905768	-0.0244343603286229	0.018794755786205	0.193682773106577
NKeff:%314-158a+	158	11	102829629	104352153	6	rs7107813	A	-0.130995124578476	7.7051771336016e-11	-0.0165355547046631	0.018858461548781	0.380656761960185	-0.0209098667938869	0.0186849121035476	0.263200681017593	-0.00554495563309146	0.0185598244461989	0.765143508176197	-0.00945285340768067	0.0185643066531021	0.610653987234316	-0.00428802594276497	0.0186085494950486	0.817771482720111
NKeff:%314-158a+	159	11	123179090	123179090	1	rs11219050	T	0.111413531005383	7.30545131940981e-09	0.0113323067647979	0.018764330047093	0.545939951420374	-0.0135108070862228	0.0186301767622738	0.46838178646956	0.0220350350369165	0.0184288648161818	0.231918337485222	0.017358791533658	0.0184357706773448	0.346484557220772	-0.00319000304035663	0.018494514648609	0.863069275926566
NKeff:%314-158a+	160	11	134608091	134783278	3	rs12420691	C	-0.12244588881731	4.16125059806676e-08	0.00219409648221558	0.0187928202834423	0.907065007938444	0.00765002373204157	0.0186904018305066	0.682348399173102	0.00149908483018763	0.0185321471936961	0.935534141936452	-0.00362466241128804	0.018533646950846	0.844958789612326	-0.00516322811060345	0.0185861771629439	0.781186178631696
NKeff:%314-158a+	161	12	2654826	2664696	3	rs4765702	G	-0.231759443879128	5.44630929305638e-12	-0.0106505006711995	0.0192055953106045	0.579245080338642	0.0119720613112173	0.0190026369746039	0.528730965977664	-0.00685877928110046	0.0189380489548071	0.717251753201022	-0.0145301158922691	0.0189369724549188	0.442972226534226	-0.0235350486326605	0.0189635742419935	0.214681687721786
NKeff:%314-158a+	162	12	9891644	10481280	24	rs2734565	C	-0.144123300909996	1.33947845579689e-10	0.00740520268076235	0.0187211621031811	0.692465064921989	-0.00413179913457235	0.0185920255575514	0.82414674777858	-0.00264448306611017	0.0184680555143212	0.88614820289527	0.00822597867630652	0.0184713184083623	0.656108585493732	0.0204520234468047	0.0185032263557164	0.269111741230227
NKeff:%314-158a+	163	12	20027482	22209487	6	rs12826226	C	-0.134609401226044	6.4983759901359e-12	-0.00356709855514109	0.0189252633977691	0.850511251642345	-0.0315306146045463	0.0187780547860254	0.0932374358746927	-0.0027687790387252	0.0186436481250754	0.881950089768706	0.0198777666012507	0.0186411767264912	0.286359756455246	-0.0094999659679788	0.0186951306706999	0.611385463434286
NKeff:%314-158a+	164	12	26521934	26977232	4	rs7297828	G	-0.108565956354141	2.05726223149729e-08	0.00685164473065737	0.0188853773867809	0.716780272956567	0.00140835743347753	0.0187041202307262	0.939983941503516	0.0207322423499415	0.0185236737653087	0.263134295960365	0.00988964326364433	0.018535380649012	0.593690138355406	-0.00311425743606422	0.0185694084138184	0.86682388329718
NKeff:%314-158a+	165	12	43098641	43178979	5	rs11181896	A	-0.202620536088943	6.16871190224082e-08	0.0111302836314345	0.0186729028998106	0.551178885666128	-0.00531121582250259	0.0185577086456308	0.774745616205718	0.00731444411251116	0.0183842869676795	0.690759595750906	0.0132257319567489	0.0183882724078849	0.47204557733292	0.0194733439165459	0.018444315970539	0.291151599052284
NKeff:%314-158a+	166	12	49672210	49684341	5	rs7954994	T	-0.205600634217262	3.91219461872499e-11	0.042487071659861	0.0190933220247693	0.026144392422853	0.0292907913882988	0.0189379819841241	0.122053313515089	0.0307316065762253	0.0186452356931154	0.0994133975165499	0.027382187005657	0.0186477534715314	0.142105885591846	0.0337855997406284	0.0187207771881379	0.0712235173761113
NKeff:%314-158a+	167	12	80546830	80918934	7	rs1520805	T	-0.259736895561218	5.75064457310913e-13	-0.0221778541126816	0.0188641174579316	0.239828514753154	-0.0181072599457883	0.0187516655682122	0.334308337574663	0.00400586862841684	0.0184849081161386	0.828449316419793	-0.0179264706340837	0.0184833806672794	0.332191805696384	-0.0261744921914866	0.018513440526139	0.15752491925814
NKeff:%314-158a+	168	12	92527610	92527610	1	rs1515567	A	-0.164207622408867	2.62791542338025e-11	-0.0101755619274	0.0188555022081217	0.58947403413185	-0.0227416820665042	0.0186520056907755	0.222844956137696	-0.0149786865504916	0.0184463198962023	0.416849273544045	-0.00102737251189025	0.0184489217894537	0.955594647352455	0.0191242445588131	0.0185765973750771	0.303339766527236
NKeff:%314-158a+	169	12	93928698	94925691	3	rs4761750	G	-0.132595017552376	6.25099444606215e-09	-0.0206963586713116	0.0187985382858963	0.271009783709775	-0.0315815224307713	0.0185899629516078	0.0894561973622949	-0.000493376435906418	0.0185031339044292	0.97872916632617	-0.00809681653015958	0.0185721658081349	0.662894273709179	-0.0126151548244864	0.0185267208708223	0.495978504332972
NKeff:%314-158a+	170	12	98402998	98402998	1	rs12578462	A	-0.186615526676178	9.11273797559195e-08	-0.0136156448812315	0.0188170370873381	0.469383144315863	0.0138220718639928	0.0187035318349997	0.459962176056974	-0.000635124143264888	0.0185788755567344	0.972731737623483	-0.0277684373401857	0.0185721688405656	0.134979755820419	-0.0128117596663776	0.018607857617297	0.491184577133997
NKeff:%314-158a+	171	12	99529126	99536338	2	rs1398087	T	-0.136681124567986	2.99085301532245e-12	-0.0398589422466533	0.0186169110904906	0.0323588540459186	-0.0108665348798884	0.0185423756865243	0.557896130052003	-0.0139314325673348	0.0183594502719529	0.448024270828959	-0.0529801736339737	0.0183366020529378	0.00388930913503448	-0.0152715007884872	0.0183884280721937	0.406327215703864
NKeff:%314-158a+	172	12	106105227	106560289	5	rs4964465	G	-0.169883877038956	9.21121712521763e-08	-0.00745864648889658	0.0190366145811709	0.695231652289829	-0.0172407530004922	0.0188054147254573	0.359325910141277	-0.0082134666229019	0.0185897794479018	0.658647111206732	0.00174152768562161	0.0185908824457362	0.92537261509517	0.00373312639332582	0.0186674649411398	0.841509956596759
NKeff:%314-158a+	173	13	21935685	22571361	7	rs7331817	C	-0.127842247486115	5.87563489506878e-09	0.00769279118234378	0.018739807088645	0.681466428808378	-0.0119005678268101	0.0185777636765602	0.521845899176898	0.024635423493638	0.0184278624882757	0.181373345762664	0.00226560730955655	0.0184335427572275	0.902189381126752	0.0274729596180773	0.0185127280534571	0.137916537437709
NKeff:%314-158a+	174	13	25285893	25457114	6	rs7990237	C	-0.125854045152664	9.25029562455125e-11	0.00775947190293459	0.0189466691727243	0.682172437469778	0.0102010508182047	0.0188052762889497	0.58754594729735	-0.0239444812897335	0.0186296229180253	0.198792646062577	0.00305685607329864	0.0186364021478817	0.869721965517021	0.0400212029491671	0.0186819807647921	0.0322575477266866
NKeff:%314-158a+	175	13	26853212	26855418	1	rs17084776	G	-0.210101157426834	1.15451943573346e-09	0.0283689424472802	0.0187987479655085	0.13138850874798	0.0400843144642925	0.0186318433479787	0.0315288403266429	0.0401739050174848	0.0184458937784466	0.0294908593917195	0.0157382444951169	0.0184591300283797	0.393951405162204	-0.00529431531216959	0.0185274818695179	0.775086395731852
NKeff:%314-158a+	176	13	28677457	31014163	7	rs1792069	C	-0.141932666301727	5.50362222331778e-10	-0.0179752885959255	0.0190000355379549	0.344195866503791	-0.0213335022899875	0.0188087648690555	0.256791986575044	-0.00959182760579843	0.0186850149714829	0.607750023376911	-0.0226052706891651	0.0186813613828289	0.226359959785366	0.0087204634271519	0.018761372363747	0.642102793577688
NKeff:%314-158a+	177	13	32957961	35079808	20	rs17080180	G	-0.197319403290749	1.10168868204925e-09	0.00231432301001013	0.0186319688680103	0.901155886588878	-0.0111965563646156	0.0184719516325384	0.544470891587771	-0.0143989788796653	0.0182686783974341	0.430656303184447	0.0114055396250431	0.018270751972656	0.532511382831163	0.00889803941947156	0.01836748707002	0.62810657782443
NKeff:%314-158a+	178	13	36080688	36114751	3	rs9575250	G	-0.162885025143623	2.57573570005188e-11	0.0110898024029743	0.018857038622696	0.55651299913262	0.0178677968420813	0.018692754572503	0.339219678945461	0.000548064212317071	0.0185785280485001	0.976467936458262	0.00527448073562892	0.0185985768392631	0.776740166925648	0.00607149234270487	0.0186440353555627	0.744710138556103
NKeff:%314-158a+	179	13	61562532	61722507	2	rs9598304	T	-0.196482300758362	8.34009836384231e-11	0.0224046770230747	0.0189515445157109	0.237222547047819	0.0139741423817641	0.0188868184266151	0.459428084941061	0.00941164966333751	0.0186667333581187	0.614163295692159	0.0217134968414715	0.0186639512867726	0.244765471054897	0.0255384961211019	0.0186926760623006	0.171972653405072
NKeff:%314-158a+	180	13	71956628	74608388	19	rs1471277	A	-0.119937688112259	7.95221237921058e-09	0.00612567026198133	0.0188350704652259	0.745033504854573	0.0192664504141496	0.0186729330880456	0.302259832215082	-0.00428896467401747	0.018581263621896	0.817469249750239	-0.00358769944867461	0.0185830051620459	0.84692269312832	-0.0210920814345478	0.0186451995749349	0.258050172071203
NKeff:%314-158a+	181	13	90253098	91293838	6	rs9556017	A	-0.116161428391933	3.6319082005759e-08	0.0175022401095749	0.0189023554572453	0.354561997805242	0.0243057854628544	0.0187770813510748	0.195617982493251	-0.0101567103208014	0.0186175690949993	0.585420831190695	0.0106528192815228	0.0186174931313826	0.567234563249783	0.00250315908845507	0.0186347852555859	0.893153139858443
NKeff:%314-158a+	182	13	93943566	94109581	8	rs7985851	G	-0.126833945512772	4.87867919811793e-09	0.0129980500254944	0.0186643405877152	0.486228879897167	0.0289566264161887	0.018547322501832	0.118579872327597	-0.00939619754096342	0.0183026163963574	0.607724359994628	0.00465013541675387	0.0183045946765612	0.79948102158945	0.00950161926131299	0.0183211087196684	0.604068136716801
NKeff:%314-158a+	183	14	24567692	25243545	8	rs3088325	G	-0.162823110818863	1.04565851383635e-11	-0.00478058828790229	0.0187953437579568	0.799244004086838	-0.0209174834626119	0.0185778952259697	0.260287607072565	-0.00322275537650841	0.018436901877066	0.861249549332512	0.0104092767907738	0.0184372815811255	0.572404462638592	-0.0234150364137126	0.018516415553858	0.206132269881258
NKeff:%314-158a+	184	14	26345171	26345171	1	rs1950872	C	-0.130042225122452	4.76419889182926e-09	0.0149424733277491	0.0187032644317211	0.424402109659638	0.0155972859513533	0.0185335518539741	0.400098660144343	-0.00869027074457929	0.0183597824274357	0.636011787409675	0.00884904002654764	0.0184062979055397	0.630722021736348	0.0189449235163715	0.0183723601548394	0.302549696617267
NKeff:%314-158a+	185	14	35367011	35367011	1	rs7155561	G	-0.119466707110405	3.7112067189513e-08	0.0134484514603688	0.0188206974005246	0.474942220035211	0.0214480096713069	0.0186530349985592	0.250305494865676	0.00450174984505063	0.0185181629428861	0.80794565752809	0.0148555740309845	0.0185172775985196	0.422470916145518	0.000333017937685	0.0185285779975415	0.98566146494389
NKeff:%314-158a+	186	14	77078412	77078412	1	rs158099	G	-0.107502162456512	1.66284606665321e-08	0.00262348296285947	0.0187729339154892	0.888868943034052	-0.0264241334961959	0.0186296274929441	0.156184627946369	0.00353692672791493	0.0184594779055568	0.848065012892714	0.0112094346820558	0.0184624114295826	0.543799255803052	0.0178567270329188	0.0185161021129777	0.334931267472405
NKeff:%314-158a+	187	14	95011463	95021380	4	rs12147295	A	-0.125361859798431	1.4141007827051e-09	0.00214531386768245	0.0187439286092604	0.908886206743784	0.00998322035044777	0.0186081364920795	0.591656283622518	0.0160444571290574	0.0184467681051522	0.384497254398283	-0.00313526823000442	0.0184503871040912	0.865077221305175	-0.00292616095031331	0.0185259100893416	0.874507469768583
NKeff:%314-158a+	188	14	100659952	100661258	2	rs17576305	C	-0.174519151449203	2.08738397855096e-14	-0.00796564086111998	0.0188370794480629	0.67242212392394	-0.00170360905244994	0.0187132750581896	0.927469177957133	0.00266167400166704	0.0185103595110665	0.885673261028818	-0.00907818443439142	0.0185107159157682	0.623867506535862	-0.0128946737757771	0.0185546912874371	0.487139217352359
NKeff:%314-158a+	189	15	35779524	35845635	2	rs1391265	A	-0.104874886572361	3.05897559980052e-08	-0.016447508823289	0.0190081232375756	0.386954032694954	-0.0167082398238373	0.0188553360573236	0.375622837455959	-0.00696903893458138	0.0187152952089479	0.709643437407373	-0.0146655766325579	0.0187138893162675	0.433295376226111	0.00329792736158972	0.0187636129601528	0.860493307938472
NKeff:%314-158a+	190	15	39503653	40073903	6	rs10152951	C	-0.112067058682442	2.92187434206137e-09	-0.00764416132627662	0.0187336532676131	0.683272061337221	-0.0285294318298756	0.0185746237633464	0.124664326291484	-0.00463582780292789	0.0184135125290287	0.801242535675247	0.0129437482249445	0.0184126814079623	0.482124224526267	-0.0209498675230591	0.018465905796421	0.256671856059031
NKeff:%314-158a+	191	15	52778803	52871585	9	rs16965223	T	-0.16712050139904	2.64777213945521e-13	-0.00389196026944798	0.0186031691608227	0.83429976839549	0.000708654048249562	0.0184633782741577	0.969386098591989	0.0111630699181846	0.01831669444896	0.542275050495755	0.0129254475820458	0.0183170665587886	0.480461805971388	-0.0293650304127204	0.0184043615981352	0.110698814344316
NKeff:%314-158a+	192	15	54196499	54208912	3	rs17553569	G	-0.10577555000782	6.31056356158983e-08	0.0300255192840326	0.0187744142740549	0.109870612655285	0.0256902233703683	0.0185802558988341	0.166875942516197	-0.00967969644910801	0.0184454378158224	0.599779758215058	0.0419312620150858	0.0184324183076746	0.022986260684335	2.55561503653397e-06	0.018523772372641	0.999889930084519
NKeff:%314-158a+	193	15	61105956	61749234	5	rs782916	C	-0.17615632712841	1.29771674261541e-11	0.0158046376435089	0.0189090740035316	0.403325260790138	0.029617866173637	0.0187779529520874	0.114844057939513	-0.00842949213019649	0.0186332026594241	0.651020975800882	-0.00865734081541876	0.0186352835168787	0.642276099287199	0.0301349802630827	0.0186413913669379	0.106081410475439
NKeff:%314-158a+	194	15	62804283	62804283	1	rs4774451	A	-0.197445809841156	1.31441129497542e-08	-0.00775478603234787	0.0188431592879438	0.680705047622491	-0.00997291015787771	0.0186708416333925	0.593283571643703	-0.00474345830549531	0.0186917882061466	0.79968933191812	-0.00816727438116883	0.0186919259914719	0.66218624158312	0.0016437400783917	0.0187184693374417	0.930030723625854
NKeff:%314-158a+	195	15	81058398	81068449	2	rs950426	C	-0.187333822250366	5.35204395059153e-09	0.0388767810414052	0.0187264887318688	0.0379813393987639	0.0370174439167779	0.0185951009138756	0.0466075178938889	0.047062704127774	0.0183427123685621	0.0103449647360171	0.0267226556274641	0.01835731595866	0.145584451524686	0.0269062624210893	0.0183743363336238	0.143209622121478
NKeff:%314-158a+	196	16	10135706	10175341	2	rs1868291	C	-0.221455261111259	3.91522102315801e-09	-0.00851579925549175	0.0187839506366219	0.650327928404684	-0.000123450095963521	0.0186093638483535	0.994707523367888	0.0106299049491809	0.018524252139147	0.566122169395398	-0.0208866598506071	0.0185219752444971	0.259552358040897	-0.0114800312819036	0.0185083872921632	0.535134669468236
NKeff:%314-158a+	197	16	52245795	52266343	4	rs10521261	G	-0.132175266742706	7.11886171026172e-10	0.00233899395654336	0.0187746576910408	0.900862946511359	0.0385305784342965	0.0185847762991081	0.0382395926124642	0.00781851940105755	0.0184343837434392	0.671504457012818	-0.0320293240718441	0.0184284655400696	0.0823100438487214	-0.0128940258464859	0.0185290194263415	0.486557975633451
NKeff:%314-158a+	198	16	54068854	54785589	4	rs1420318	A	-0.146255224943161	9.3358079270073e-11	0.0204450073594109	0.0187692843694799	0.276123375787661	0.0200454385370596	0.0186450875070233	0.282417812462693	0.014588950313396	0.0184699225121742	0.429664268607743	0.00363965957765466	0.0184722706986078	0.843814894748916	0.010059129865873	0.018517737904742	0.587022887972927
NKeff:%314-158a+	199	16	58736977	58736993	2	rs11647808	A	-0.222378075122833	1.04130123655714e-09	-0.0282839058767848	0.018922321196237	0.135094692445593	-0.000709779266760998	0.0187758182988376	0.969847508640255	-0.0452616010663289	0.0186590027057372	0.0153380843143121	-0.0311123553703326	0.0186831161155061	0.0959670382299918	-0.00198624622960377	0.0187025376753531	0.915429455757451
NKeff:%314-158a+	200	16	60408824	60408824	1	rs12051058	A	-0.122081406414509	8.67726745492599e-08	0.00951392061264677	0.0187646804950086	0.612185908490155	-0.00390934572816715	0.018659381412128	0.834064216268089	0.0149682198487673	0.0184664009441311	0.417681530238545	-0.00169434240607922	0.0184694790862804	0.926912958752989	0.0163035635489402	0.01849160303339	0.37802622859347
NKeff:%314-158a+	201	16	77045375	77964225	2	rs667132	T	-0.117483921349049	6.70868616423417e-09	0.00201597517623261	0.0189740046082867	0.915392086134998	-0.00458992202296661	0.0188018508520787	0.807154748146181	0.00825407008340333	0.0185823229075196	0.656938601375559	0.00840143826815687	0.0185827893861754	0.651224366055392	-0.00327883811597777	0.018678732668812	0.860668713918591
NKeff:%314-158a+	202	16	89214685	89227776	2	rs4785627	G	-0.158485606312752	5.85374230812519e-11	-0.00841382408373743	0.0187743647158558	0.654075779336174	-0.0233386591121073	0.0186460379911537	0.210792673287711	0.00371251155569624	0.0185482778906364	0.841374099158056	0.00231862078311933	0.0185539197745857	0.900558575675857	-0.0125419119356587	0.0185208695229133	0.498347480451366
NKeff:%314-158a+	203	17	6394427	6395375	2	rs6502951	A	-0.131049871444702	3.03141402932115e-09	-0.0197404241286726	0.0188242007589779	0.294418584800126	-0.0123074403897992	0.0186297110250311	0.508899395790182	-0.0264841101646521	0.0183902015247803	0.149940452403413	-0.0242334373016556	0.0183966701533793	0.187850514332481	0.00191378452921253	0.0185179855449653	0.917694449106134
NKeff:%314-158a+	204	17	14565189	14568468	2	rs11078258	A	-0.22774176299572	2.3074941445577e-10	0.0018462303098912	0.0186877291613525	0.921309067836473	0.00618792948378985	0.0186118526722108	0.739556770455872	-6.59879881149199e-06	0.0181994963611746	0.99971072667542	0.0141166540817034	0.0181979655135589	0.437973007651156	-0.00737694290944073	0.0182322673082646	0.68579463142064
NKeff:%314-158a+	205	17	33771004	33771826	3	rs12602135	C	-0.177605882287025	1.41804182633358e-08	0.00418905188432675	0.0192280625192811	0.827552878563945	0.00384309481689671	0.0190688512635001	0.840292338314139	0.00937549472377001	0.0189300750524494	0.620446943602195	0.00680487779269564	0.018930936874846	0.719278450335087	-0.0183802777576033	0.0190125057109648	0.333751244359446
NKeff:%314-158a+	206	17	45103249	46782349	12	rs12103720	T	-0.118784911930561	5.04228538621391e-09	0.0197659148421592	0.018699425904833	0.290586859564093	-0.00424607500213845	0.018550268145863	0.818966358841056	0.0184239338785686	0.0184268908231087	0.317471017983398	0.0250524892754618	0.0184276112024694	0.174090601838149	0.0161958629788379	0.0185133074040356	0.381742761820056
NKeff:%314-158a+	207	17	59182866	61652258	9	rs9908999	G	-0.228722885251045	1.09780619521012e-10	-0.0196389511507654	0.0185821653947829	0.290660910682053	-0.0681216008051172	0.0184332502515875	0.000223482973727472	0.02029555421256	0.0183105032162435	0.267775853855951	0.000905917582276328	0.018314452548605	0.960552409615619	0.015047373625021	0.018326470928146	0.411672056380554
NKeff:%314-158a+	208	17	65387663	65387663	1	rs4791194	C	-0.13310244679451	6.51845566343889e-10	-0.00417949017069465	0.0189664839260083	0.825605260656072	-0.00606421961125556	0.0188370531557738	0.747528885852348	0.00909643873449004	0.0186799379540802	0.626321098140107	0.00235770313130507	0.0186820635024489	0.899581170872079	-0.0175184936171357	0.0187050344691798	0.349059963200868
NKeff:%314-158a+	209	18	395885	395885	1	rs12959619	T	-0.166810929775238	5.31496652140925e-09	-0.00848033620497978	0.0188991866519544	0.653672173338311	-0.00750391141029491	0.0186834247857229	0.687982804146863	-0.0197962732308876	0.0185095587824217	0.284925527588692	-0.00534406189931438	0.0185142249226188	0.772872581608896	0.000725665939288155	0.0186629525571606	0.968986586963652
NKeff:%314-158a+	210	18	38087951	39620219	8	rs10502722	G	-0.19736260175705	8.82306014244684e-11	0.00778656853430044	0.0187426512914961	0.67784665988344	0.0288017717208876	0.018634997859139	0.122317690587756	-0.0181340098362906	0.0184833575661108	0.326625036980484	0.00709357994956853	0.0184865110965031	0.701216503048912	-0.0117003997842096	0.0185175998516845	0.527532768538647
NKeff:%314-158a+	211	18	48462828	48985597	8	rs4459617	T	-0.158698588609695	5.07850428221131e-13	0.0231757031104965	0.0189844107073853	0.222272993003361	0.0189413783096269	0.0188448607052691	0.314922988927392	0.000164799815322945	0.0187670961175666	0.99299421286128	0.0267872087718382	0.0187663275061056	0.153569248206408	-0.0102898598716095	0.0187423850087655	0.583037065943817
NKeff:%314-158a+	212	18	58336771	61114535	10	rs12326983	A	-0.212862730026245	6.70266343807346e-10	-0.00719309092287332	0.0189030285027318	0.703583744017715	0.00350439842292918	0.0187939380265701	0.852093854039172	0.0027669289526687	0.0186074599813988	0.881800643941043	-0.0229118792970816	0.0186029152893644	0.218187128150802	0.00272069038221365	0.0186566743200991	0.884066250250307
NKeff:%314-158a+	213	18	73103311	73136452	2	rs2342195	T	-0.108827397227287	4.09947908078104e-08	0.0170637143520688	0.0187332414103748	0.362436952711004	0.0105578853681657	0.0185887001736758	0.570097528471191	0.0254630255643118	0.018308007752954	0.164387942716565	0.0310431178408936	0.0183090181910135	0.0900854174405302	0.00349711487476937	0.0183897857693168	0.849192235743463
NKeff:%314-158a+	214	18	77181783	78132288	2	rs6565938	T	-0.0965818390250206	9.0963085762063e-08	0.0104095227779502	0.0187778232574694	0.579381920649407	0.000610328192141693	0.0186127394979557	0.973843627537582	-0.0231397658354355	0.0184334880223551	0.209466221929749	0.0195791347261765	0.0184352017600868	0.288300138785923	0.00722909555204099	0.018501096490832	0.696019035004523
NKeff:%314-158a+	215	18	79496620	79758329	11	rs12605690	A	-0.11396349221468	1.10318853983766e-12	0.0118407282206102	0.0187760678034443	0.528334341134956	0.0154842045612607	0.018633378898317	0.40604679651196	-0.000790173304025435	0.0184452607846771	0.965832943247776	-0.00561192745587933	0.0184461478986029	0.760972048825483	0.0412922650381954	0.0184945299447438	0.0256464412375115
NKeff:%314-158a+	216	19	20032944	20056197	8	rs1860939	T	-0.120665334165096	8.34202267189403e-09	-0.0194064069815506	0.0187747112927651	0.301390181931065	-0.0183168995264188	0.0186510747991742	0.326141843964419	-0.0365709398346925	0.0185264907921089	0.048478024794544	-0.00234580928674576	0.0185426896393333	0.899338072838402	-0.0112333499682593	0.0185911395155167	0.545737066908683
NKeff:%314-158a+	217	19	30182928	30809331	6	rs9304823	T	-0.222495526075363	3.53332384063011e-11	-0.00215146184980457	0.0187337958140671	0.908577033151126	-0.000942918252745074	0.0185863728204833	0.959542848151363	0.00133864987559625	0.0184041958729068	0.942021083398124	-0.00249950382043636	0.0184043428068646	0.891980419557425	0.0084519817078689	0.0184610988788437	0.647111327970125
NKeff:%314-158a+	218	20	8910337	9573732	9	rs12053654	T	-0.157148987054825	1.08668828872726e-12	0.000540472769544837	0.0187588244255134	0.977016842299266	0.000809713129222971	0.0186286964790852	0.965333167337217	0.0236389042302785	0.0184591617219675	0.200433972033196	-0.0119153955764737	0.0184681362086465	0.518856919748873	-0.00259122330827861	0.0184635875240912	0.888399246063948
NKeff:%314-158a+	219	20	11225691	12404916	3	rs4359719	A	-0.119135603308678	8.30816730033242e-10	-0.00859967261675021	0.0188222330548719	0.647785931298104	0.00820932880871474	0.0186366370297651	0.659612452670805	-0.0228199314248903	0.0185679833350892	0.219173261627011	-0.0137753190009795	0.018571149729996	0.458292990291064	0.00112786614009445	0.0185909721158346	0.951628265305292
NKeff:%314-158a+	220	20	60240910	61066253	23	rs11907758	G	-0.147385820746422	5.03814206505284e-13	0.0226834068337516	0.0187779833982584	0.227156582616044	0.0175687598235089	0.0186635472436208	0.346609428700003	0.0241526152735432	0.018488091849626	0.191523644832062	0.0222948858541267	0.0184914992650625	0.228037474329941	0.00205409920257759	0.0185778346500173	0.911967204978416
NKeff:%314-158a+	221	21	14343688	14343688	1	rs2822600	G	-0.11297594755888	9.33391975168776e-09	-0.0159909310789966	0.0188809214453152	0.397102616261162	-0.00155716110379465	0.0187686522899628	0.933884313742007	-0.0234790587398769	0.0186129414839979	0.207252097304094	-0.019867728898744	0.0186166883807878	0.285969809386999	-0.0026275750294135	0.0186389141184731	0.887901424789402
NKeff:%314-158a+	222	21	16667020	16787229	6	rs2824040	A	-0.162486061453819	1.73899225388738e-11	-0.00583787759353252	0.0188277526749396	0.756532376688731	0.0191261397242639	0.0186373737314873	0.304872001727577	-0.00489850492380067	0.0184866639546379	0.791047375922273	-0.0101725133416754	0.0184867024958276	0.582182400946052	-0.011418211713572	0.0185905456181019	0.539134939472387
NKeff:%314-158a+	223	21	22357870	22358849	2	rs2408453	C	-0.192892208695412	9.61500447629889e-08	0.0225356059353632	0.0185457384772935	0.224415607457686	0.0163178980198993	0.0183632743847342	0.374283999390555	0.00367434970330913	0.0182774213662585	0.840687419959644	0.0228849281973361	0.0182729954027166	0.210527889497601	-0.00343399113289125	0.0182610727594027	0.850850762709416
NKeff:%314-158a+	224	21	24810522	25499601	2	rs2829781	T	-0.133311629295349	6.05973969917427e-09	0.0270607510349014	0.0186725654585895	0.147385794567379	0.0176981890759052	0.0185530142823975	0.340201808375206	0.0211299720214425	0.0184586358281188	0.252418929448784	0.0273514716153297	0.0184579059174951	0.138493576261068	0.00789853695509793	0.0184850896879082	0.669198133798973
NKeff:%314-158a+	225	21	33199411	33862749	6	rs13051355	T	-0.13504296541214	7.15863287517151e-11	-0.02519897430021	0.0187807744720996	0.179787224950674	-0.0299198470652991	0.0186494573531065	0.108751794694432	0.00248862830007479	0.0184882712855691	0.892932843140259	-0.020746463947723	0.0184897659804868	0.261932963126687	-0.0132241605702456	0.0185362434551912	0.475642160352962
NKeff:%314-158a+	226	22	24536246	24550554	3	rs1004134	A	-0.144152745604515	2.89052525149569e-11	-0.00307936438092515	0.0187174903031833	0.869335143109021	0.00432588728321979	0.0186050521782654	0.81615738942329	0.00595158542108764	0.0184113459336525	0.746524217120687	-0.020518798933446	0.0184138028317613	0.265235296814131	0.00446279063566652	0.0184530827433588	0.80891715920041
NKeff:%314-158a+	227	22	25858289	26445424	4	rs7364171	C	-0.211689472198486	8.97625976613371e-12	-0.00422528486936273	0.0188133876343624	0.822315072023045	0.00154566909838233	0.0186582811309414	0.93398381174284	-0.010134270031381	0.0184684736861536	0.583230312236707	-0.00521727191806731	0.0184717246611734	0.777621274484677	-0.000399423740218293	0.0185221668763617	0.982796728402623
NKeff:%314-158a+	228	22	35171722	36368488	9	rs738371	A	-0.127670183777809	2.35707020695569e-09	0.0388353642835026	0.0187199477012117	0.0381191849710311	0.00363696876053904	0.0186094569146636	0.845065010578648	0.00805825640090512	0.0184744729209756	0.662735995520385	0.0522731424784208	0.018450915039496	0.00464164931060547	0.0186708782285646	0.0185313639892754	0.313764874299711
NKeff:%314-158a+	229	22	44785031	44785031	1	rs9614928	A	-0.234954074025154	3.70815971461225e-10	-0.00809572076129812	0.0191625943737517	0.672710378403345	-0.00200506087571144	0.0190358074714122	0.916120516065923	-0.0117464303761363	0.0187519483436623	0.531094233245102	0.00685992626918896	0.0187532042643786	0.714540661303456	-0.0160137519243841	0.0187589984617385	0.393365499890986
NKeff:%337+	1	8	102519573	102523322	7	rs7007146	C	0.110774181783199	4.93771026321918e-08	-0.0101910635202565	0.0186585551582256	0.584980442122254	0.00813235476860248	0.0185500491345914	0.661128825512434	-0.0141476467028216	0.0183973867934042	0.44195368961712	-0.0138271436352813	0.0184034157284073	0.452511204756337	-0.00735682265336541	0.018434648119377	0.689866698880558
