# Supplementary material for: Association of response to TNF inhibitors in rheumatoid arthritis with quantitative trait loci for CD40 and CD39
Source: Ann Rheum Dis. 2019 Apr 29;78(8):1055–61. doi: 10.1136/annrheumdis-2018-214877 (PMC6669378; doi:10.1136/annrheumdis-2018-214877)
Supplement: Supplementary data [file annrheumdis-2018-214877supp005.csv]

trait name	regional score id	chromosome	start position (build hg38)	end position (build hg38)	number of SNPs in score	lead SNP	effect allele (lead SNP)	GWAS effect (lead SNP on trait)	GWAS p-value (lead SNP with trait)	Gene symbol	eQTL type	effect size (Change in DAS28-ESR4)	standard error (Change in DAS28-ESR4)	p-value (Change in DAS28-ESR4)	effect size (Change in ESR)	standard error (Change in ESR)	p-value (Change in ESR)	effect size (Change in SJC)	standard error (Change in SJC)	p-value (Change in SJC)	effect size (Change in TJC)	standard error (Change in TJC)	p-value (Change in TJC)	effect size (Change in GHVAS)	standard error (Change in GHVAS)	p-value (Change in GHVAS)
AKR1C3_cis	1	10	4685899	5512995	50	rs7917859	A	0.70949000120163	2.3907671850019e-217	AKR1C3	cis	-0.00639442372229087	0.0186118823924381	0.731197727704764	0.00432622532086688	0.0185037135976717	0.815154529821339	0.00364261457776382	0.0183245094805825	0.842445752789188	-0.0153440824022999	0.0183224415638041	0.402409649627744	-0.000992902004329881	0.0183486458008895	0.956848785685835
ANXA3_cis	1	4	78052977	79092448	90	rs3749482	A	-0.762502014636993	2.18730937655774e-277	ANXA3	cis	-0.0218858267596609	0.0188080346065219	0.244667297030212	-0.00230377799387571	0.0186219879439264	0.901551351299102	-0.0233038239437313	0.0184833545275273	0.207481437923622	-0.0308632279882329	0.0184798748346442	0.0950069125185771	-0.00851277472162949	0.0185957293349902	0.647143949649498
CDC42EP3_cis	1	2	37228889	38223431	89	rs727805	A	-0.797999978065491	0	CDC42EP3	cis	0.0145285210782653	0.0187017978464127	0.437311432463319	0.0279262321741536	0.0185909234899404	0.13317010311875	0.0119403575988479	0.0184240566892641	0.51698083162984	-0.0132736666350361	0.0184241271532071	0.471305520730422	0.0161237070828988	0.0184648294932196	0.38261991417946
CDKN1C_cis	1	11	2418537	3381247	32	rs10833533	A	0.382299989461899	2.1291836301278e-46	CDKN1C	cis	-0.00211491882414096	0.0188110576392192	0.910490816594875	0.0150727161164475	0.0186481241152947	0.419002256489408	-0.000140546844040835	0.0185302987155946	0.993948857351996	-0.00854182156797806	0.0185366462320969	0.644971205605761	-0.0229905831764267	0.0186145900934448	0.216899246403593
CDKN2D_cis	1	19	10156401	11052886	28	rs4371270	G	0.302410989999771	1.47732448883177e-28	CDKN2D	cis	7.43214086729593e-05	0.0188082510457764	0.996847420914161	-0.0092388309383016	0.018643613957865	0.62025033029143	0.00284330068399002	0.0185173761233162	0.877976980024417	-0.000721742489706699	0.0185177562486443	0.968912428776717	-0.00054665740609788	0.0185799529137649	0.976530135255195
CEACAM4_cis-x	1	19	41691199	41758983	2	rs1001578	G	-0.407999992370605	2.11178888584414e-53	CEACAM4	cis-x	0.0015447451286001	0.0188827600535064	0.934805855172496	0.00380640120118788	0.0187123048702149	0.838823522541166	0.000976600428400221	0.0185695355182468	0.958060956968832	-0.0103461121456197	0.0185704951976596	0.57748382222661	0.00918924069380895	0.0186221047867487	0.621725827477564
CEBPB_cis	1	20	49907751	50580393	28	rs4809779	A	0.527660012245178	1.83836979547113e-96	CEBPB	cis	0.0325533329817969	0.0189041340336403	0.0851750887513558	0.0496999870028614	0.0186609927891913	0.00778086748595205	0.0157607537505958	0.018544594430468	0.395459268862018	0.00492530954396723	0.0185467470620419	0.790595378299097	0.0219103023907659	0.0186689095790319	0.240641534500726
CKAP4_cis	1	12	105825414	106745762	41	rs2279759	T	0.581709980964661	2.63680107851214e-123	CKAP4	cis	0.0329426231052817	0.018789903186331	0.0796747067639372	0.036289845500607	0.0185816271034915	0.0509171151063923	0.0125063322208343	0.0184661523559666	0.498296515946758	0.01911105781491	0.0184819029301745	0.301202341338035	0.0230295073514417	0.0185091480505001	0.2135180257677
CLEC4A_cis	1	12	7624601	8552995	16	rs3782681	A	0.328498989343643	8.87812495066169e-34	CLEC4A	cis	-0.0191502524477351	0.0188943700395775	0.310887829294411	-0.0172526782358173	0.0187269175695149	0.356983264874924	-0.0280556324045529	0.0186175413939286	0.131932631633714	0.00382634976600819	0.0186387578752591	0.837359905979179	-0.0256300872844807	0.0186632766214727	0.169768399829503
CLIC3_cis	1	9	136815524	137009585	8	rs3814499	A	0.550894975662231	2.59769834223664e-107	CLIC3	cis	0.0375794216392297	0.0188584909372846	0.0463898154006582	0.00813644809425047	0.0187185650239736	0.663832738944484	0.0352990122510033	0.0185331355011135	0.0569246239787747	0.0362920343007066	0.018532737545443	0.0502938918991034	0.0205808031128918	0.0185934779822244	0.2684363264204
DYNLT1_cis	1	6	158145264	159032781	63	rs6925536	A	0.896799981594086	0	DYNLT1	cis	0.028977642050644	0.0188774826883241	0.124886700968197	-0.00252953223039174	0.0187007750959055	0.892413030714695	0.0211199483443343	0.0184994432122706	0.253691817742086	0.0385113779872027	0.0185022158746134	0.037479977961235	0.0253953730493408	0.0185553615369276	0.171221799638346
ETFA_cis	1	15	75722088	76770698	58	rs11631423	G	-0.862900018692017	0	ETFA	cis	0.00600514399202693	0.0186778118041682	0.747846085868133	0.00823860377861116	0.0184870876108726	0.655890219337361	-0.0233890546533634	0.0183904307285789	0.203543444180645	0.000648370720423384	0.0183983808056099	0.971890265630282	0.0124693573873654	0.018474373410354	0.499758601494169
FGFBP2_cis	1	4	15473372	16432147	76	rs4698433	G	0.848201990127563	0	FGFBP2	cis	-0.0142284266090382	0.0187772478880132	0.448664958170869	-0.0331080465843268	0.0186048657281766	0.0752575615496326	0.00626468526351984	0.0184553769178669	0.734294860151924	0.00441420869279603	0.0184587507618032	0.811014526994613	-0.0107401876286442	0.0185335055151546	0.562296073042107
FKBP1A_cis	1	20	1064618	1855886	53	rs6131399	A	0.392500013113022	4.25671922573224e-49	FKBP1A	cis	0.0223887070495192	0.0190364802008117	0.239656128735676	0.0306707286643306	0.0188954329675028	0.104660305958011	-0.00530260280880107	0.0187360053104311	0.777184079763975	0.0170684704114047	0.0187358847894969	0.362368364384802	0.00241492939857965	0.0187471452751586	0.897512295357248
GBP1_cis	1	1	88579655	89559960	80	rs7555039	T	-0.833954989910126	0	GBP1	cis	0.00316491831457759	0.0185246372711327	0.864354634183215	0.024352867901659	0.0183922698189882	0.185581353277511	0.00698014147857089	0.0182947432173227	0.702831769638829	0.00067389943502694	0.018295545528486	0.970619825888246	-0.024096086245811	0.0183255896402748	0.188651690503441
GBP4_cis	1	1	88696449	89390389	30	rs10158415	T	0.533806025981903	3.07672952104198e-99	GBP4	cis	-0.00456594047838395	0.0190124417278486	0.810227227366681	0.0272457960644093	0.0188481281245444	0.148414360911356	-0.026580556675828	0.0187055974216374	0.155425048885177	-0.0175522509930263	0.0187109405349587	0.348283877672187	0.00706473182764285	0.0187860318034984	0.706897545093676
GNLY_cis	1	2	85401433	86121881	32	rs11887600	C	-0.806599974632263	0	GNLY	cis	0.025675134924827	0.0187436610988626	0.170857149714757	0.000148666491729526	0.0185831948064872	0.993617507543491	0.0289883505107709	0.0182821908373321	0.112937007096966	0.0357704462293497	0.0182790424201401	0.050453210460723	-0.00160194573340763	0.0184016597717547	0.930634267128809
GZMM_cis-x	1	19	675513	675513	1	rs2301742	G	0.163093000650406	5.10509624276027e-09	GZMM	cis-x	-0.00467896279908218	0.0189339118637322	0.804832732963191	0.00570540737867719	0.0187760929790349	0.761252370000976	0.0124489804910442	0.0186410995567161	0.50429848908107	0.00781960865686969	0.0186419631980404	0.674908859329713	-0.0366630122404171	0.0186898609764927	0.0498984525064798
HAUS4_cis	1	14	22860237	23167883	2	rs10132585	C	0.310600012540817	3.88816087581283e-30	HAUS4	cis	-0.0108127022817949	0.0187651182045116	0.564517253831119	0.0110767469620535	0.0186322823727777	0.552229803052179	-0.0235252299482042	0.0184706806945471	0.202887944508399	-0.0268003154511602	0.0184701998286227	0.146886475920213	0.00261940612706223	0.0185768337447269	0.887876646169941
IL1RAP_cis	1	3	190014817	191143979	63	rs9818981	G	-0.408057004213333	2.03416299232796e-53	IL1RAP	cis	-0.00459935767364681	0.0186867600082219	0.805600097779055	-0.025018456185478	0.0185450958420107	0.177423958505396	-0.0045499598970544	0.0183832041710459	0.804533773598565	0.00647747868552892	0.0183907283570839	0.724702931871805	0.00521202195673826	0.01844516916265	0.777527864403594
ITPRIP_cis	1	10	103818972	104779304	63	rs11192001	G	-0.779951989650726	1.47539981491718e-301	ITPRIP	cis	-0.0046957113213858	0.0187450723437408	0.802216017587104	-0.00853353001400347	0.0186120826573717	0.646632218745865	-0.0176672879987728	0.0184513428211219	0.338390735493947	-0.000224665132254182	0.0184564318960956	0.990288639672724	0.0032484864706211	0.0185149681266653	0.860736801852799
KCNJ15_cis	1	21	37705475	38596558	54	rs2836146	G	0.803699970245361	0	KCNJ15	cis	0.00932742206854677	0.0187771761608419	0.619409302951389	-0.00349052124103934	0.0186513975222151	0.851559945568716	0.0066522051907115	0.018467548196205	0.718715758091403	0.00977129852125839	0.0184686637309603	0.596794018020872	0.0219074274775865	0.0185140843392669	0.236793404153399
LSM7_cis	1	19	2176587	2781327	7	rs12463182	G	-0.285620003938675	1.75865225575311e-25	LSM7	cis	-0.0567301586326956	0.0188191007669174	0.00259694613390813	-0.0208812078471032	0.0186767398559952	0.26364655816083	-0.0659976911348151	0.0184322554290303	0.000348455240393497	-0.0386189915377637	0.0184618416883762	0.036540138731697	-0.0427646383755338	0.0185603226614933	0.0212879787510436
MMP9_cis	1	20	45512384	46482990	80	rs3918261	A	-0.677999973297119	7.61477285379054e-189	MMP9	cis	0.0262134019729618	0.018828496982446	0.163965576503036	0.0202809058069606	0.018711821656403	0.278520034361046	0.0159828180787375	0.0185759642957693	0.389637491048875	0.0166255782954813	0.0185764387179907	0.370870500871489	0.00789843653750282	0.018616303967011	0.671396565668721
NKG7_cis	1	19	51043385	51803294	16	rs16982764	T	-0.26910001039505	1.15834133826979e-22	NKG7	cis	0.0135393127922949	0.0188847119648531	0.473466921634145	0.000424245439965733	0.0187756808039834	0.981974523516442	0.015676520844403	0.0185887393045387	0.399110599567424	0.0146414094011034	0.0185897748585573	0.430991429062899	-0.00271162909242346	0.0186428485726004	0.88436456135063
NOP16_cis	1	5	176303804	176669187	13	rs11134973	T	0.477450996637344	4.83914854216763e-76	NOP16	cis	0.0131069622847939	0.0188529212289869	0.486973517462262	-0.00865185251965351	0.0187085398601808	0.643790324970676	0.0160964448367469	0.0185696911665147	0.386115842956469	0.0178667190887519	0.0185708823998191	0.336087903458618	-0.00353707158570661	0.0186251648823853	0.849394351263861
probe1010482_TPM1_cis	1	15	63011217	63157578	44	rs3809566	A	-0.173320055007935	5.94052915442434e-17	TPM1	cis	-0.0217787009519192	0.0186400413336524	0.242751107288368	-0.0186088382944406	0.0184938765550184	0.314396403673175	-0.0185737310042018	0.0183292109971934	0.310981528052651	-0.0126721026358345	0.0183315943634145	0.489450118473096	-0.0110933052448606	0.0184152802890823	0.546957145211538
probe1050215_KCNJ15_cis	1	21	38053958	38401606	154	rs3787877	T	0.712858319282532	9.81342785429754e-198	KCNJ15	cis	0.00250991115994939	0.0189202857718343	0.894473988198313	-0.0140159537103412	0.0187641897955611	0.455153573696252	0.00648442963958582	0.0185851743577292	0.727187024015006	0.00376652035734485	0.0185908368257942	0.839461102626947	0.0268215229780382	0.0186254758435637	0.149962577387222
probe10504_FGFBP2_cis	1	4	15945309	16037177	46	rs4698431	A	-0.375323534011841	3.29808889492675e-77	FGFBP2	cis	-0.00837994140333245	0.0187918141737869	0.655677868975281	-0.0208296563520919	0.0186463365453934	0.264048888577293	-0.00237979337934805	0.0184609641201375	0.897438149208736	0.012391999714931	0.0184603524982864	0.502097555894083	-0.0111058096190268	0.0185077620490318	0.548511607703479
probe1410221_S100A12_cis	1	1	153220392	153460592	54	rs3014878	T	1.05582308769226	9.81342785429754e-198	S100A12	cis	-0.00283696230057397	0.0187413175067993	0.879690920468102	0.00638299301677566	0.0185527743744815	0.73083749631697	-0.00288983502756957	0.018476392944114	0.87572312448549	-0.0163211992751272	0.0184742708160777	0.377062878295964	0.00691475714837306	0.0184557960931422	0.707936353611162
probe1500309_FOXP1_cis	1	3	71336578	71603737	28	rs830599	C	0.175858855247498	4.91417185149374e-16	FOXP1	cis	-0.00810904556056062	0.0188374536647042	0.66688329205889	-0.00764418864245312	0.018674174437769	0.682316700349909	-0.0100315637319156	0.0185234091672075	0.588161993828233	-0.00235768770356591	0.018524609949942	0.898732881327035	-0.0150154089825151	0.0186104893950652	0.419833426272641
probe160494_AQP9_cis	1	15	58120344	58244196	61	rs2280198	G	0.201232209801674	2.09605586252361e-24	AQP9	cis	0.0339614532703177	0.0188899941988223	0.0723069482896213	-0.0219164910494261	0.0187851418564736	0.24343135554162	0.0396900556197242	0.0184918949852321	0.031927330398634	0.0553988043416436	0.0184780543529258	0.00273972144163544	0.0208999838725206	0.018552221757308	0.260026458785583
probe1710541_TMEM71_cis	1	8	132517644	132959653	279	rs1895807	G	0.524690330028534	1.70485885887489e-159	TMEM71	cis	0.00585663620283028	0.0188920509685684	0.756579797247129	0.00293419654018739	0.0187402822141085	0.875593474935407	0.0287970480768462	0.0185703395181774	0.121081672516988	0.0116473198034676	0.0185769584697285	0.530723553020128	-0.00560486546510067	0.0186137086028215	0.763348440474499
probe1820632_PTGS2_cis	1	1	186681189	186921894	26	rs10798068	G	0.176163777709007	1.12845435632691e-19	PTGS2	cis	-0.0133713314245699	0.0187710021200686	0.476313267149359	0.006468921757348	0.0186530519426331	0.728765256611792	-0.0289031987541875	0.0184437268633284	0.117199238414098	-0.0208434114651581	0.018448552765697	0.258647935071518	-0.00596026201539269	0.0184616924268877	0.746836023934955
probe20446_CEBPB_cis	1	20	50222369	50361203	36	rs4811032	G	-0.195161551237106	6.54327125355604e-17	CEBPB	cis	0.0422831072275314	0.0187353886199896	0.0240931211097595	0.0520958316503784	0.0185467760471555	0.00500492256752408	0.0337076282602887	0.0184222315732678	0.0673928898087268	0.0216012440658152	0.0184286841881124	0.24123114652199	0.0148871744698903	0.0184938594691536	0.420897579601837
probe2070669_CDC42EP3_cis	1	2	37635574	37653476	22	rs1013292	G	0.273147940635681	1.20751082459894e-36	CDC42EP3	cis	0.0346387908729446	0.0187755714990333	0.0651587951320139	0.0343160616639928	0.018663140332679	0.0660614402053375	0.0132237377344369	0.0185502390084298	0.475988875114866	0.0185999796311598	0.0185510781321216	0.316119603404449	0.0353137649047132	0.018554622230814	0.0571090696189984
probe2190148_GBP1_cis	1	1	88990976	89230920	110	rs12408132	C	0.309531599283218	5.37933889216562e-37	GBP1	cis	-0.00560718263365027	0.0187176199607713	0.764529456443869	0.0152229606562059	0.0185647952216202	0.412289464484684	0.00507873948004669	0.0184061912962121	0.78262473222183	-0.010148013973457	0.0184077719237704	0.581477333250829	-0.0294542914703981	0.0184577412923379	0.110649298325646
probe2260477_PTGS2_cis-x	1	1	186893380	186921894	11	rs10798068	G	0.114025756716728	4.24377556393434e-09	PTGS2	cis-x	-0.00769936520179671	0.018692980257755	0.680454710988631	0.0280936118466126	0.0185490034807733	0.129993532327648	-0.0223697325495529	0.0184218135965911	0.224728804650983	-0.0260071367003679	0.0184271834411532	0.158249111295198	-0.0115546796763483	0.0184219422542251	0.530561938605072
probe240594_ANXA3_cis	1	4	78543824	78667948	36	rs10007186	C	-0.136450901627541	1.58373115752143e-09	ANXA3	cis	-0.0201517867645212	0.0187550415977075	0.282702544816983	-0.000703001181485267	0.0185614426084774	0.969790558030119	-0.0201376239858692	0.0184237311083088	0.274472385653988	-0.0238136751481289	0.0184225121623559	0.196237924639343	-0.0235097453217691	0.0185533451004424	0.205205798358065
probe2690239_VNN2_cis	1	6	132581926	132946010	164	rs2294758	A	-0.920629501342773	9.81342785429754e-198	VNN2	cis	0.0198562687337061	0.0187529551438025	0.289765921003215	0.00528083254949505	0.0186025711621962	0.776525513317296	0.0272552285766043	0.0184702242849495	0.140150897712667	0.0171948137809439	0.0184774507829482	0.352145923391425	0.011795562511012	0.0185516669400687	0.524942441209059
probe270292_FKBP1A_cis	1	20	1324628	1562308	93	rs1951765	A	0.474295884370804	2.61144582154108e-99	FKBP1A	cis	0.0226177800367969	0.0188667466330695	0.230699661100456	0.00927688348488675	0.0186895093452752	0.619672466757383	0.0115209034941855	0.0185648287663727	0.53492648757182	0.0118542631895787	0.0185665937940452	0.523216110729135	0.0240390564053274	0.0186146221054765	0.196665412240451
probe2760196_UBE2E3_cis	1	2	180807684	181305399	321	rs4666988	T	0.864981591701508	9.81342785429754e-198	UBE2E3	cis	0.00899628701872336	0.0188044121844044	0.632392884660918	-0.00440797427344914	0.0186289119940339	0.812968442654104	0.0126596775400508	0.0185027025710605	0.493898795593932	0.00597441842791528	0.0185055298698946	0.746835728215206	-0.0014647706435223	0.0185708300585242	0.937137641550536
probe3060612_HK3_cis	1	5	176907600	176969887	6	rs11739147	C	0.130197882652283	1.74201690604388e-09	HK3	cis	-0.0180768807034129	0.0186913662408756	0.333564577714865	-0.0464884460257292	0.0185115226320128	0.0120824113791953	-0.00981264879021723	0.0183440556927861	0.592744154545931	0.00756883495021706	0.018361793787637	0.680218972839256	-0.0196507381905498	0.0184256256370646	0.286291122437263
probe3180528_MMP9_cis	1	20	45911925	46027473	32	rs3918261	G	0.322254329919815	1.64655485471227e-36	MMP9	cis	0.0362031643747867	0.018815402079144	0.0544394783139015	0.0274002890035461	0.0186607277153677	0.142121534665666	0.0193580261635026	0.0185029030246077	0.295548087585401	0.0300245398874519	0.0184981824807711	0.10467439450103	0.00968008689913677	0.0185594063152319	0.60200741919615
probe3420373_SOD2_cis	1	6	159442843	159940177	163	rs7855	G	1.12966692447662	1.41309607850798e-177	SOD2	cis	0.0171767268163039	0.018646876127769	0.357046438511383	0.00548274775823001	0.0184895347599775	0.766844916016395	0.0463145030543693	0.0183056149753567	0.0114561057789852	0.0061469980650019	0.0183317610087208	0.737408135034711	0.0179812324239853	0.0184165523315993	0.328966229964061
probe380070_RPS23_cis	1	5	82030091	82511255	62	rs16899437	G	-0.785516679286957	1.3262763242751e-90	RPS23	cis	-0.0303166130628253	0.018825310874335	0.107418507643346	-0.0585638505431167	0.0186493683217111	0.00170515318262129	0.0113499636550454	0.0184996955542143	0.539579262335042	-0.00361982601244787	0.0185023364875934	0.844904344261914	-0.026726344467426	0.018592673513714	0.150693347664222
probe4050128_SULF2_cis	1	20	47466650	47811276	60	rs10485463	G	-0.501218140125275	5.7642177697773e-116	SULF2	cis	0.0475358144811806	0.0186949593227061	0.0110526904768744	0.0306746636820806	0.0185667015519253	0.0986167930786408	0.0329362939057485	0.0183603821990925	0.0729359981605678	0.0362840803563098	0.0183644502692663	0.0482739400645129	0.0234466405222797	0.0184171431384914	0.203088890381251
probe4280747_VNN2_cis	1	6	132722059	132749259	13	rs12663385	C	-0.246457785367966	8.34987967470003e-08	VNN2	cis	0.0132616759097922	0.0190352315079182	0.486053506452182	-0.0105499510858966	0.0189206521412033	0.577168426123767	0.0336480299697286	0.0186685820718303	0.0715874493102982	0.00887522196961558	0.0186785406760396	0.634711286991167	0.00329453772740357	0.0187166063311122	0.860288808295742
probe4290619_CREB5_cis	1	7	28707679	28856779	29	rs10486594	C	-0.438245266675949	2.1114407615973e-38	CREB5	cis	-0.0124574328570068	0.0188467933451305	0.508676375270662	7.70603575682429e-05	0.0186938957016574	0.996711239822348	-0.0232237411053029	0.0185698126493786	0.211174099726653	-0.024291900628829	0.0185736799706071	0.191021457870112	0.00473300162486906	0.0186372610646596	0.799549315822317
probe4780743_ETFA_cis	1	15	76086120	76523674	202	rs11631423	A	0.734958946704865	8.07813960641532e-149	ETFA	cis	0.00629894760484841	0.0186567162133524	0.735671960836608	-0.00401194202751047	0.0184689584637193	0.828047492954612	-0.0176965933586732	0.0183010102026109	0.333637321192965	0.00688851606501475	0.0183080886979524	0.706754424828069	0.0151644277915312	0.018403699460599	0.410014104897848
probe4880632_IL1RAP_cis	1	3	190576576	190584331	9	rs12152223	C	0.315210819244385	8.76653279278809e-16	IL1RAP	cis	0.0118682716028657	0.0189281531557115	0.530698872705555	0.0220435088901511	0.0187416444438756	0.239621324683291	0.0182409936712346	0.0184806534417156	0.323708800152483	-0.000690532728632004	0.018494668240026	0.970218973789131	0.011769113814664	0.0186156465767214	0.527295417302944
probe5270753_ARG1_cis	1	6	131347713	131737692	205	rs2246012	C	-0.781688392162323	9.81342785429754e-198	ARG1	cis	-0.000260277465812351	0.0189528000354695	0.989044022425048	-0.0117655640008297	0.0187985009487615	0.531444879564368	0.00169690895793512	0.0186358177039397	0.927454086544454	-0.0047784584277061	0.0186361212095984	0.797653554598034	0.0187943551812801	0.018727036576311	0.315657698164317
probe5390168_SH2D1B_cis	1	1	162364310	162422361	20	rs11806859	A	0.230952024459839	5.35174687887641e-27	SH2D1B	cis	0.00907342756167692	0.0188903049248305	0.631035720020694	-0.0170727963905184	0.0187411723965017	0.362383451962015	0.0223549255151304	0.0185755849818419	0.228896917418485	0.0139538533215725	0.0185798905235891	0.452701678518391	0.0161292298342681	0.0186340705090545	0.38679354188951
probe5570139_QPCT_cis	1	2	37184079	37380143	44	rs17481834	G	-0.232879132032394	4.31420492576904e-16	QPCT	cis	0.0223448467395936	0.0187209727683388	0.232745351914124	0.00503775535068508	0.0185964121649081	0.78648795127775	0.0147621850659257	0.0184042661691977	0.422556516069069	0.0167866466459993	0.0184050872064835	0.361809510221431	0.0196197311038461	0.0184187118955593	0.286871153552416
probe5810685_THBS1_cis	1	15	39346731	39764692	48	rs4506869	A	0.293333739042282	1.72497575065264e-49	THBS1	cis	-0.0228356210491619	0.01884873678523	0.22579758584005	-0.028913937537357	0.0187144055760293	0.122454176123942	-0.00343480509613291	0.0185818357179022	0.853361520158968	-0.018100725450791	0.0185797600537701	0.330029333577128	-0.00168217158595957	0.0186370727907848	0.928087288916451
probe5890414_FYB_cis	1	5	39217587	39331114	31	rs155078	A	-0.142389193177223	9.29465815068825e-08	FYB	cis	0.00193229520538166	0.0184447833617794	0.916572845475017	-0.0009633331603592	0.0183276672675535	0.958084799946712	0.00362545687726943	0.018174811866707	0.841903525319	-0.000367130978136483	0.0181759231045044	0.983886203298765	0.0249434978717791	0.0181772997647823	0.170096881561012
probe5960731_SOD2_cis	1	6	159572491	159805891	56	rs3822849	G	0.184926018118858	2.58634393836288e-16	SOD2	cis	-0.0366888045720112	0.0188982336648657	0.0523106177407699	-0.0100076538777049	0.0187149876912729	0.592871030971279	-0.0555471644201283	0.0185190839324298	0.00272747113622401	-0.0267001097629867	0.0185434461240825	0.150012057646862	-0.0368645037633692	0.0186364470506174	0.0480134267742356
probe6200577_CREB5_cis	1	7	28707679	29012907	34	rs10486594	C	-0.573414981365204	1.76761374274458e-64	CREB5	cis	-0.0126449668702968	0.018790818136241	0.501044819438976	0.00615125584738627	0.0186691556366779	0.741811185975401	-0.0215092278038369	0.018533803730934	0.2459237313057	-0.0230035288772632	0.0185364665060092	0.214709977690121	-0.00644035318853946	0.0185922669611661	0.729067573597526
probe6250615_PGLYRP1_cis	1	19	45783456	46225962	21	rs2007332	C	0.223051130771637	1.09815333902493e-27	PGLYRP1	cis	0.0044957940888602	0.0188467571241405	0.81147596152635	-0.00177167505287825	0.0187094092207261	0.924564228742033	-0.0168859695401595	0.0185788413936148	0.363487565898994	-0.00901762567195704	0.0185904656001254	0.627665055873224	0.0418076507461098	0.0186240451340702	0.0248546782326005
probe6270022_HCK_cis	1	20	32012864	32334595	8	rs4561724	T	-0.245942950248718	1.70861476225925e-21	HCK	cis	-0.0356260382277072	0.0188779169218808	0.0592385504486818	-0.0458139701374033	0.018646136729981	0.014068184760558	-0.00626742457390543	0.0185087845835907	0.734921176947768	-0.0210236510986059	0.0185057120294648	0.256023543131794	-0.00650910064031432	0.0185756248704936	0.726055819568318
probe6270037_RAPGEF1_cis	1	6	29737882	29950322	3	rs2523393	G	-0.105190798640251	6.53894170790652e-08	RAPGEF1	cis	0.00487646588674985	0.0186736108196606	0.794001977808859	0.0313331434331841	0.0185248595993835	0.0908669802549316	-0.00504277187449231	0.0184187751987872	0.784269737144218	-0.00481875133207731	0.0184261194507105	0.79371196330399	-0.0163180110128672	0.0184354765383205	0.376153511858243
probe6270037_RAPGEF1_cis	2	9	131397036	131788189	189	rs7047867	T	-0.700348675251007	9.81342785429754e-198	RAPGEF1	cis	0.00755936996099202	0.0188542965578443	0.688497441833541	-0.000725871664886821	0.0187092322444826	0.96905452679761	-0.00238186753502038	0.0185562733188647	0.897873593934457	0.00751054948416248	0.0185565653967949	0.685699670748448	0.00673099802712942	0.0186127763547798	0.717652481904491
probe6330487_SULF2_cis	1	20	47479397	47826321	31	rs10485463	G	-0.264413923025131	1.42123777197811e-33	SULF2	cis	0.0274514157691226	0.0187664666199663	0.143635935577701	0.00237302468625471	0.01861924818983	0.898593109367006	0.0265299858311335	0.0184813224651469	0.151251043827231	0.0199183821859324	0.0184875427764085	0.281392961849372	0.0141931507898095	0.0185256600526662	0.443658497589303
probe6350634_DYNLT1_cis	1	6	158390470	158843942	127	rs6925536	A	0.673562586307526	9.81342785429754e-198	DYNLT1	cis	0.0245654596205956	0.0188128265643516	0.191732930830426	-0.00757610682483417	0.0186292196221602	0.684274310151548	0.0174672411051981	0.0184481329260425	0.343803884426195	0.0380767611204647	0.0184467053351471	0.0390916965248546	0.0160940030957334	0.0185179858568803	0.384863696046014
probe6450619_SPON2_cis	1	4	1117806	1392782	23	rs7684536	G	0.182795539498329	2.01229028022649e-10	SPON2	cis	0.0583685909170977	0.0190654347211904	0.00222314355694901	0.0540575121625515	0.0188579290767757	0.0041797340041845	0.0379208593306361	0.0187333309934327	0.0430357784549707	0.0503678445086338	0.0187242573835252	0.00718634877019302	0.0200665426183303	0.0188221622106913	0.286461502361376
probe6580041_GNLY_cis	1	2	85478554	85806756	64	rs12151621	A	0.940985679626465	9.81342785429754e-198	GNLY	cis	0.0124269952968645	0.0186831441032734	0.506012246659669	-0.0106350693916179	0.018542889721353	0.56632477640106	0.0248102846022442	0.0182808031411839	0.174829885001498	0.0272492079650238	0.0182838954211364	0.136243086537777	-0.0108437575359111	0.0183682503073128	0.554999782574251
probe7050326_CDKN2D_cis	1	19	10540495	10591157	15	rs2304160	A	-0.226618275046349	4.19132702398881e-19	CDKN2D	cis	0.0115676973196686	0.0188850889480234	0.540236008606826	-0.00505394995469587	0.0186939026230292	0.786908244872927	-0.0146611674936404	0.0185781552457247	0.43008160831409	0.0158814057032089	0.0185934908813778	0.393098662869085	0.0140288021393936	0.0186212453012226	0.45128504477128
probe7200242_SULF2_cis	1	20	47479397	47811276	45	rs10485463	G	-0.362791448831558	1.17530401851185e-61	SULF2	cis	0.0390606813744268	0.0187140867706316	0.0369564511205537	0.0116673574192808	0.018586226380037	0.530222820614958	0.0311109315190555	0.0184249879522987	0.0914185320606501	0.0266163166103806	0.0184313265044187	0.148823691584915	0.0258834109819589	0.0184657491440908	0.161112308378727
probe7210632_AKR1C3_cis	1	10	5075232	5314822	139	rs7098485	T	-0.297962188720703	2.80654644126344e-49	AKR1C3	cis	-0.0224334148781369	0.0187406626945225	0.231389561352397	0.00759085238115292	0.0186384358016275	0.683840987948376	-0.00610741166516069	0.0184915599382541	0.741211311028222	-0.0451512902027651	0.0184740865013092	0.014582875436076	0.00757510799657229	0.01852731215109	0.682671351175011
probe7330343_RAPGEF1_cis	1	9	131560847	131788189	141	rs11243480	T	-0.598853468894958	2.65011709961629e-164	RAPGEF1	cis	0.0289452615519505	0.0188884214646642	0.125527393815865	0.0260340227738028	0.01870750635604	0.1641407647264	0.014285017751751	0.018588938217909	0.442270905763114	0.0110053119796839	0.018590597497479	0.553908024237723	0.0220993930162614	0.0186526521012014	0.236199291534009
probe7550333_PACSIN2_cis	1	22	42639787	43097344	137	rs972579	C	0.364675521850586	7.87942500921054e-78	PACSIN2	cis	0.00328041693152507	0.0188180005985745	0.861623848342408	0.011204786633383	0.0186498364848163	0.54802190095414	-0.00504063034596926	0.018537316818056	0.785704284756505	0.0124609974771158	0.0185467466953281	0.50171981038117	-0.0142146586197697	0.0185840350602272	0.444401955111734
probe780465_SLC11A1_cis	1	2	218145423	218644265	132	rs4674297	A	0.773180961608887	9.81342785429754e-198	SLC11A1	cis	-0.0336646266115068	0.0188127311801123	0.0736479527751944	-0.019854151192457	0.018690010226258	0.288194880816125	-0.0040309527798035	0.018486737792652	0.827408778653634	-0.0398008583364624	0.0184724753809315	0.0312744541756462	-0.00867375433800605	0.0185351970175944	0.639847439854988
probe830164_ZFP36L1_cis	1	14	68671654	68767595	21	rs4902630	G	-0.154512017965317	1.09421746603812e-13	ZFP36L1	cis	-0.0174278653826124	0.0187183455265201	0.351903175031172	-0.0176680132310179	0.018484199233163	0.339231495420887	0.00414619735434454	0.018424744186126	0.8219684242915	-0.00800448977279594	0.0184272948200108	0.664042991960068	-0.0262344499618299	0.018532882426466	0.157011034889261
PTGDS_cis	1	9	136815524	137009585	8	rs3814499	A	0.628298997879028	1.26994610432529e-151	PTGDS	cis	0.0209870493718572	0.0188563808385846	0.265805526457921	0.0148968243735319	0.0186828762517975	0.42531272421374	0.0254500468175527	0.0185330592562012	0.169788068782569	0.0177677330997517	0.0185364779378397	0.337875963304439	-0.00150063121544376	0.0185679623845296	0.935592026604134
RPS23_cis	1	5	81790535	82633790	49	rs10514231	T	0.822200000286102	0	RPS23	cis	-0.0481988734521935	0.0188575083695294	0.0106417343349547	-0.0289695873206086	0.0186848355539087	0.121147858822766	-0.00675311788201364	0.0185398042334768	0.715697940808564	-0.0440855335781879	0.0185256341136449	0.0173904150685762	-0.0425071894019301	0.0185949187600241	0.0223285496607191
RPS5_cis	1	19	57972841	58576112	27	rs734379	A	0.799799978733063	0	RPS5	cis	-0.0164995830164288	0.018792756902944	0.38003164687132	0.0111829017045168	0.0186642898051888	0.549113276750521	-0.0404005013078765	0.0185255980698023	0.0292782551850084	-0.0148390730739402	0.0185452852802905	0.423687038388314	-0.0155008054096179	0.0185860704299645	0.404348962303134
S100A12_cis	1	1	153163879	153734223	25	rs3014878	C	-0.805800020694733	0	S100A12	cis	-0.00412600877452014	0.0187659317202794	0.825990648510236	0.00405702804461245	0.0185807550870315	0.827175290767826	-0.0011500179338681	0.0185280332422358	0.950512069994416	-0.0172913703702507	0.0185264868757276	0.350725568560616	0.00568006368065007	0.0184854210982235	0.758657933592602
SLC11A1_cis	1	2	218039157	218786626	36	rs1059823	A	-0.753063023090363	2.42275695938547e-265	SLC11A1	cis	-0.0486960793553629	0.0187777473589041	0.00955544912755348	-0.0384053862342758	0.0186442616411236	0.0394977121728348	-0.00991139262286854	0.0184825280170082	0.591821508591536	-0.0585183731373867	0.0184550474960377	0.00153563638023628	-0.0108467328734873	0.0185467331751367	0.55870581033715
SOD2_cis	1	6	159205998	160160342	52	rs2758352	G	-0.49863201379776	3.44182444518937e-84	SOD2	cis	0.00968426699901361	0.0188101113498574	0.606702564000827	0.000360615576529991	0.0186625367691073	0.98458480575016	0.0424611179293646	0.0184658748558458	0.0215503826762785	0.00100970135741943	0.0184948221867202	0.956465868888977	0.0144699776943519	0.0185711994844063	0.43594769441928
SULF2_cis	1	20	47469862	48272888	29	rs11700063	G	0.541800022125244	5.99346325145341e-103	SULF2	cis	0.029928991086283	0.0188194733617763	0.111874589808807	0.0117023114097013	0.0186655977760353	0.530744867622031	0.0340507645709429	0.0184264037469106	0.0647130609217806	0.0152134001470888	0.0184397999021735	0.409421604116	0.0152786837471851	0.0184895539016739	0.408678413962522
TAGLN2_cis	1	1	159646369	160019137	7	rs1934080	A	0.193399995565414	3.51704834350864e-12	TAGLN2	cis	0.00346141852981075	0.0188820415904307	0.854561658642578	0.0066204985070573	0.018750736191379	0.724054853059157	0.0156942111550505	0.0186399463572251	0.399875633367022	-0.00832142654638395	0.0186424900540712	0.655363951791865	-0.00509783383655053	0.0186638275703001	0.784765207820155
THBS1_cis	1	15	39081893	40020940	75	rs10520129	A	-0.498894989490509	2.7016716671472e-84	THBS1	cis	-0.00602679592141728	0.0187878941098499	0.748400245370225	-0.000472625353660479	0.0186419177903997	0.979775298583497	0.00405577346784683	0.0185242288748307	0.826708774750769	-0.00444921270816815	0.0185252865743982	0.810215558821555	-0.0146856184795311	0.0185778378225818	0.42930553710339
TMEM71_cis	1	8	132460850	133163554	46	rs10110952	G	-0.740599989891052	2.02634538615551e-250	TMEM71	cis	-0.0060547574660371	0.0188795269418196	0.7484577445021	0.00618587954815555	0.0187416120086029	0.741377784947163	0.0167854459274786	0.0185609211069736	0.365887960472322	-0.00232377869277632	0.0185634768808019	0.900389557177896	-0.00843575067259116	0.0186032468598706	0.650254461231988
TPM1_cis	1	15	62695026	63543662	81	rs8029221	C	0.665950000286102	4.9368099813256e-179	TPM1	cis	0.0154395456760914	0.0186553782141396	0.407956253040941	0.0110937503783457	0.0184947565550008	0.548665429148508	-0.00340019501182212	0.0183650299636937	0.853128099385023	0.0074092203108682	0.0183702624610325	0.686737323507566	0.0275640318798401	0.0184040999671553	0.134317020670727
UBE2E3_cis	1	2	180504007	181397142	62	rs4667004	C	0.947000026702881	0	UBE2E3	cis	-0.0225511808404741	0.0188011814560833	0.230451532099635	-0.0118796379360818	0.0186349086777345	0.523854127380287	-0.00669791784817842	0.018503883280068	0.717397926721565	-0.0185201394388072	0.0185056626440446	0.317015026177691	-0.0120745055256995	0.0185432448783885	0.514998743574971
VNN2_cis	1	6	132577878	133257595	62	rs2294758	G	0.91124701499939	0	VNN2	cis	0.0113607585142894	0.0187683597510866	0.545018768269569	0.00708776651187434	0.0186241931818429	0.703552211012884	0.013855923358204	0.0184572823494263	0.452892358264093	0.00980640157482112	0.0184584580350834	0.595272992717426	0.00368867434121765	0.0185387419539462	0.842299275326882
ZFP36L1_cis	1	14	68352517	69282380	90	rs8019389	G	0.656879007816315	5.32470493792557e-172	ZFP36L1	cis	-0.0175561406897345	0.0187337004155772	0.348765595711045	-0.0299105880149544	0.018605024903381	0.108019263200992	9.14935941107626e-05	0.0184848784219666	0.996051108560778	0.00389603312500228	0.0184899270429513	0.833127409119791	-0.0113447379388719	0.0185387331336637	0.540620215516427
