# Supplementary material for: Association of response to TNF inhibitors in rheumatoid arthritis with quantitative trait loci for CD40 and CD39
Source: Ann Rheum Dis. 2019 Apr 29;78(8):1055–61. doi: 10.1136/annrheumdis-2018-214877 (PMC6669378; doi:10.1136/annrheumdis-2018-214877)
Supplement: Supplementary data [file annrheumdis-2018-214877supp006.csv]

trait name	regional score id	chromosome	start position (build hg38)	end position (build hg38)	number of SNPs in score	lead SNP	effect allele (lead SNP)	GWAS effect (lead SNP on trait)	GWAS p-value (lead SNP with trait)	Gene symbol	effect size (Change in DAS28-ESR4)	standard error (Change in DAS28-ESR4)	p-value (Change in DAS28-ESR4)	effect size (Change in ESR)	standard error (Change in ESR)	p-value (Change in ESR)	effect size (Change in SJC)	standard error (Change in SJC)	p-value (Change in SJC)	effect size (Change in TJC)	standard error (Change in TJC)	p-value (Change in TJC)	effect size (Change in GHVAS)	standard error (Change in GHVAS)	p-value (Change in GHVAS)
cg00182727_MMP9	1	20	45987758	46021679	36	rs3918253	C	-0.371262580156326	3.78066581807484e-16	MMP9	-0.0076836033421244	0.0189611055998206	0.685339373491526	-0.000886902149248611	0.0187819606154802	0.962340410575105	-0.0232620150537562	0.0186591349680062	0.212613971578204	-0.00315329090931958	0.0186678240971515	0.865874555074464	0.00929631364977166	0.0187322901112614	0.619740019768461
cg00319655_ANXA3	1	4	78335119	78567116	204	rs11098228	G	-0.536236345767975	1.14749874437708e-40	ANXA3	0.0217971946948066	0.0188742355558064	0.248243444982711	0.0118100683506183	0.0187055619840197	0.527851084579795	0.00814988154468904	0.0185489178747149	0.660424273760782	0.0165023971220588	0.0185475442442337	0.373681577979186	0.0175799598093321	0.018607147205757	0.344841672333946
cg00319655_ANXA3	2	17	8518324	8518324	1	rs9889928	A	-0.656035184860229	7.00123214732667e-08	ANXA3	-0.0127846026869192	0.0189385621477921	0.499695045553257	0.00405152462980489	0.0189333461307371	0.83057096698977	-0.00674229226146803	0.0187020823399942	0.718491673413174	-0.0118055290070775	0.0187013600692971	0.527916171996237	-0.00692114259559591	0.0187045576689301	0.711391326358246
cg00386925_FOXP1	1	3	71306593	71349343	45	rs12496035	A	0.439776599407196	1.14674574014364e-21	FOXP1	0.00125840521971734	0.018729497113325	0.946436465943541	0.0153688626585063	0.0186113221649258	0.408997384641753	-0.0194773986646431	0.0184368688210065	0.290855798206621	0.00565716831086957	0.0184404925814095	0.759032961757525	-0.000957246847664168	0.0184776595406263	0.958687133890183
cg00992385_HCK	1	8	122173400	122292733	10	rs13269716	G	-0.243048757314682	4.45141979266996e-08	HCK	-0.0211695332292514	0.0188688472410274	0.261987453874369	-0.0253408008373724	0.0187486462800854	0.176607598829531	0.00223229712208329	0.0185659722968061	0.90430452059474	-0.00265922418614315	0.0185702496176434	0.886143625929788	-0.0192121214533098	0.0185990395244393	0.301707273105318
cg01255754_PPM1A	1	3	2628940	2628940	1	rs2600318	A	0.581102669239044	2.54211329205411e-08	PPM1A	0.0103050783465041	0.0188118144111769	0.583873773280492	-0.0100778967911941	0.0186979261601493	0.589939191971783	0.0109944543554739	0.0183618406440402	0.549375075636932	0.0257325959075372	0.018388400570623	0.161801471675005	0.00284129098239453	0.018431136981026	0.8774965748038
cg01511742_FOXP1	1	3	70980257	71103959	26	rs73118214	C	-0.407140880823135	2.7496030636931e-22	FOXP1	0.00502595253896387	0.0187742727064063	0.788946537387107	0.0125319954243949	0.0185641777829059	0.499689917863884	-0.01025185752395	0.0183784449998962	0.577010313585229	-0.0124177588779824	0.0183794860353116	0.499328185049	0.0225456357158168	0.018507793137124	0.223258493978843
cg01928902_ZFP36L1	1	14	68746161	68816828	45	rs2164627	G	0.291269212961197	2.57358769493056e-09	ZFP36L1	0.00819721214803019	0.0189152934650609	0.664783271459256	0.0106527530485369	0.0186477042288754	0.567865760311865	0.00696288034052542	0.0185336518849314	0.707175759185639	0.00452248089864844	0.0185634524898987	0.807540062033804	0.00846284914806922	0.0186576337552077	0.650160462622249
cg03122532_KCNJ15	1	21	38113464	38318323	180	rs28705244	G	0.355219334363937	2.60350849541956e-16	KCNJ15	-0.0376350450555633	0.018979481497643	0.0474716553646632	-0.0380419433004711	0.0188537439076419	0.0437112966257083	-0.0333689123605223	0.0186331418981867	0.0734230675837011	-0.0216058812636334	0.0186417552733423	0.246549088635013	-0.00929721556871306	0.0186984051059146	0.619071804195566
cg03226887_CREB5	1	1	242297125	242323929	6	rs7554294	C	0.454200655221939	1.73729666137477e-08	CREB5	-0.00891949596902102	0.0185790080214787	0.631204420828719	-0.011008658261998	0.0183985703513933	0.549658216030566	-0.0352691746025071	0.0182600721680787	0.0535189589642499	0.00257299383933386	0.0182722914075567	0.888026625090129	0.00120671016680225	0.0184044203114768	0.947727619515109
cg03226887_CREB5	2	7	28470984	28619413	62	rs216721	T	0.564430773258209	4.33577525572324e-34	CREB5	-0.00963003398683285	0.018841829196156	0.609321930326888	-0.00450737981172127	0.0186381570480103	0.808924417937684	-0.0266408582296203	0.018430573336585	0.148432959063	0.00314315935348477	0.0184406250737128	0.864669992800814	-0.00672483802051803	0.0185151351791613	0.716476265175045
cg03250742_SPON2	1	4	1047767	1390912	172	rs2279279	C	-0.395715862512589	1.36031570084819e-20	SPON2	-0.0585687049263877	0.0189880114534467	0.00205861794555173	-0.0508544650018187	0.0187841307374348	0.00682328135990624	-0.0398124140726136	0.0186485433714869	0.0328537845120672	-0.0537939842176798	0.0186373852740352	0.00392602637819999	-0.00405189098825969	0.0187516955311525	0.828939557651406
cg03338959_NAMPT	1	7	106233122	106289942	26	rs6466098	C	-0.376299142837524	6.7109946996282e-19	NAMPT	-0.00557176822474804	0.0187600456801466	0.766486949433504	-0.0141954939206633	0.0185983689112468	0.44536778835764	-0.00347304635334775	0.0184008433295194	0.850306683886601	0.000963690106161309	0.0184060000361921	0.958247508675819	0.000207346225285342	0.0184719364865363	0.991044760217332
cg04085076_HOPX	1	4	56662848	56722822	16	rs4428344	T	0.520117521286011	1.66779858435166e-31	HOPX	-0.0124566733724641	0.0187501285758154	0.50651971675717	-0.0219652163272758	0.0186090002583505	0.237957086838313	-0.0045300083281591	0.0184401139666855	0.805962286482393	-0.0017599407599512	0.0184433027789773	0.923984300898486	-0.00527173318823024	0.018492703302418	0.775610106381703
cg04166432_UBE2E3	1	2	180964847	181217966	54	rs6745190	G	0.294018656015396	5.29799480386628e-10	UBE2E3	0.034940409514762	0.0187533923970089	0.0625447419388192	0.0216491876124784	0.01857225506973	0.243843298704422	0.00760746370456713	0.0184646470899486	0.680368509662847	0.0362914633713672	0.0184557913205113	0.0493470687303452	0.0499710093723756	0.018495350303484	0.00693635027065269
cg04305134_ANXA7	1	12	77337185	77348395	3	rs1107895	C	-0.298153162002563	1.16562698653576e-08	ANXA7	-0.0307035206634174	0.018910871613043	0.104574777916938	-0.0255568063938796	0.0187989805447441	0.174101869786902	0.0014785355974779	0.0186478314313142	0.936809566530825	-0.00459637334544246	0.018649269777447	0.805340410596658	-0.0419855585151146	0.0186711684753185	0.0246073624159605
cg04337188_SLC11A1	1	1	115168440	115168440	1	rs1286226	G	-0.239616945385933	9.83250060362028e-08	SLC11A1	-0.00720591017020545	0.0188587873360765	0.702417229869554	0.00548172601756509	0.018711152598524	0.769569544996051	0.00119697028721879	0.0185708203751894	0.948612861231216	-0.0280005539423646	0.0185682613156467	0.131668039323774	0.011457076094276	0.0186090453390945	0.538159037155384
cg04422003_CREB5	1	8	136266598	136266598	1	rs13272742	G	0.372076690196991	4.22482443541581e-08	CREB5	0.00777489348445154	0.018735319692478	0.678183760756965	0.0298425579295719	0.0185576739778571	0.10792371482751	-0.00479113661387404	0.018479203621002	0.795443802843568	-0.010629108477394	0.0184793158468351	0.565207473966209	0.0210209534341588	0.0185267144721475	0.25662440502381
cg04613791_FKBP1A	1	5	59427095	59481421	8	rs2081092	G	-0.451249301433563	5.72595462911315e-10	FKBP1A	0.0466667536465745	0.0188475843595922	0.0133443230531211	0.0107105839503664	0.0187442428552496	0.567768804166485	0.0348162813210152	0.0185818137805512	0.0610750240463785	0.0532096007117953	0.0185675241478475	0.00419019158777202	0.0405961189650216	0.0186521151087156	0.0295991372169344
cg04827020_THBS1	1	13	91708900	91708900	1	rs111712186	T	-0.537685751914978	8.82592986471319e-08	THBS1	0.00409709166309291	0.0190113034710234	0.829386693213153	-0.0202769086595115	0.0188989220097925	0.283400129850068	0.00293186831059742	0.018897392755355	0.876716382031234	0.0228361638150366	0.0188928461778407	0.226868280568927	-0.00442910950904919	0.0190029610809227	0.81571984129079
cg04833646_CDKN2D	1	19	10527400	10588391	65	rs73018654	A	0.763659000396729	1.07126588997752e-47	CDKN2D	-0.0096195564880368	0.0188185488487404	0.609269064235711	0.0202955099709537	0.0185987125122288	0.275262418046426	0.0135147133325204	0.0185114078385115	0.465402997473812	-0.0171585851964583	0.018537985969452	0.354735304503136	-0.0209331053258428	0.0185539413084297	0.259316272652204
cg05098381_FOXP1	1	6	88996530	88996530	1	rs9359834	T	-0.18307301402092	3.57477192386793e-08	FOXP1	0.00181568236384091	0.018861549500863	0.923317980807103	0.023727156139501	0.018722064612515	0.20513780913947	-0.018951154176354	0.0185593997158004	0.307287795128102	0.00111472919297224	0.0185644150220183	0.952122665452374	-0.022307386535618	0.0186102504679551	0.230757588507439
cg05236720_CDC42EP3	1	2	37487074	37579201	25	rs4670733	T	-0.351050585508347	1.95184792093383e-18	CDC42EP3	0.019891382326345	0.0187462855231761	0.288742528673355	0.00337338203808633	0.0185546467968704	0.855746295437917	-0.00448198931821864	0.0185148513829384	0.808738769632448	0.0185712199541607	0.0185128692990338	0.315870726960085	0.0311174195624049	0.0185355700840534	0.0932997290176969
cg05245650_CDC42EP3	1	11	86067170	86067170	1	rs1513390	C	-0.210573554039001	8.46407664300205e-08	CDC42EP3	0.0301726065532488	0.018853132061273	0.109621134523711	0.0310160173513084	0.0186992964485937	0.0972909816310096	0.023394711636947	0.0185478108901293	0.207294590824912	0.0162300420733654	0.0185553869363495	0.381819529253881	0.0176212442148975	0.0186158278037832	0.343935127493833
cg05291666_ITPRIP	1	3	190198593	190199024	2	rs2713614	G	0.296707510948181	7.44717076687526e-08	ITPRIP	-0.0258984298001937	0.0189608914861995	0.172083327696278	-0.01489093945872	0.0187584869326673	0.427363453601238	-0.035352153348339	0.0185786561206187	0.0571600916989569	-0.0279552227452161	0.0185854925988261	0.132652954610574	-0.022267852502936	0.0186663205981067	0.2329893383533
cg05318361_SPON2	1	4	1115523	1370098	86	rs28750743	C	0.427693486213684	1.24343868353529e-11	SPON2	-0.00536286378790069	0.0187321034201141	0.774674983929872	-0.00858628902977053	0.0185840650438133	0.644098938078424	-0.00546853946149241	0.0184711127827538	0.767206065589317	0.00145545409782324	0.0184813269893953	0.937234738051393	0.0123600378822296	0.0185372443440937	0.504973480011045
cg05499834_CLU	1	11	86550574	86550574	1	rs17149169	G	-0.313410997390747	3.60267653860022e-08	CLU	0.0267541659408055	0.0190546244295802	0.160405828774814	0.00485013544234104	0.0188599417761837	0.797069078675784	0.00873652175052471	0.018720028903944	0.64075377056371	0.0242709852086101	0.0187163504826813	0.194809460178614	0.0328885909152829	0.0188365964122617	0.0809177855308559
cg05507819_TPM1	1	15	63042489	63112440	47	rs35829897	C	-0.331791669130325	2.89147358649592e-11	TPM1	-0.0122967002696323	0.0188398445124627	0.514005115505788	-0.00823668355928361	0.0187072420728269	0.659757454375134	-0.0110039018764623	0.0185283875369201	0.552628883184241	-0.00379946415930695	0.0185309144144952	0.837559997999206	-0.0184653880619273	0.0185482308003781	0.319559811571979
cg05886626_THBS1	1	15	39500036	39787962	148	rs7170335	C	-0.350640445947647	5.26397251500332e-14	THBS1	0.0170385034290791	0.0186602311207384	0.361272251779796	0.017428466256066	0.0184919394253509	0.346021202841574	-0.00518950639927971	0.0182942158243866	0.776683976255091	0.0234355372389124	0.0182907092107243	0.200196778155495	-0.00513630519487519	0.0183855217761872	0.779983227982289
cg06783121_HK3	1	5	176887433	177039010	61	rs2278493	T	-0.43171101808548	1.79215903726929e-19	HK3	-0.0188539784749945	0.0187543332811888	0.314832230018797	-0.00963822022076038	0.0186414563644614	0.60517400799488	-0.00900280518673798	0.0184232372909624	0.625115048133296	-0.0102317523312435	0.0184300210163122	0.578822501392858	-0.0261821155845561	0.0184438001862023	0.155842713572809
cg06827976_FGR	1	4	132347435	132347435	1	rs62320139	G	0.205615237355232	8.11392303253984e-08	FGR	0.00878680062265142	0.018855906413014	0.641253417427373	-0.00340908409167247	0.0187099381340177	0.855433047570473	0.00668770399401078	0.0185177720529152	0.718013015559121	0.0155304165795058	0.0185174116432945	0.401710491842966	0.0185283253020938	0.0185984840874489	0.319222603314344
cg06827976_FGR	2	16	21076710	21080730	7	rs7186298	T	-0.195241004228592	3.73614967423537e-08	FGR	0.00299849282716841	0.0189363915940383	0.874195864293591	0.0247637644158445	0.0187875966598901	0.187578334777983	-0.00186918870499758	0.0185731174782466	0.919843572116823	-0.01946917804588	0.0185783888067833	0.294749508417401	0.00883309668384499	0.0186420257000918	0.635658875599916
cg06992027_TAGLN2	1	15	40835413	40837120	2	rs140127707	G	-0.798596322536469	9.74049737357506e-08	TAGLN2	-0.0104099530050365	0.0194324156505328	0.592207821967629	0.0280343572430883	0.0189665110522564	0.139491348539356	0.00470941779801073	0.0189158642290214	0.803404151781311	-0.0181816579806323	0.0189131784684416	0.336469821828501	-0.0304657775566257	0.0189618638649973	0.108231907190726
cg07046047_CHID1	1	11	876624	1011829	188	rs12416812	A	0.454520761966705	1.34564660085675e-22	CHID1	-0.01451492793932	0.0187227845210315	0.438254065841705	0.00024179447313821	0.0185661576621815	0.989610030189328	-0.0204978672007111	0.0184100182569374	0.265624754508003	-0.00722119097127964	0.0184188834329138	0.695047174954269	-0.0187950210694895	0.0184943606329802	0.309591827502002
cg07992500_CDC42EP3	1	2	37696275	37728340	29	rs12470676	C	-0.59684419631958	2.86710374154843e-35	CDC42EP3	-0.0099490391486452	0.0187308531180036	0.5953512046499	-0.00563666612381595	0.0185848886372832	0.76168858383731	-0.00352746525899046	0.0184303745361849	0.848230135777922	-0.0105384729828012	0.0184310733387964	0.567516749785835	0.00226154903914801	0.0184969999408076	0.902697047431166
cg08440690_ETFA	1	15	76117081	77003978	549	rs4886791	T	-0.463911682367325	7.76426233832666e-36	ETFA	-0.00209870630420265	0.018834693561589	0.911285128648352	0.0106203794936974	0.0185682229476158	0.567390267121146	0.000892681695707472	0.0184903165135946	0.96149772223341	-0.00231345819881062	0.0184921695819905	0.900449240020732	-0.00725868575781343	0.0186428160483513	0.697041653434084
cg09125779_HOPX	1	4	56662848	56730978	29	rs4428344	T	0.498939484357834	1.72327929923637e-26	HOPX	-0.00485145851410055	0.0187201996337172	0.795533507774518	-0.0116468889562405	0.0185933630130671	0.531102202016185	-0.00128201823901534	0.0184416660523431	0.944582475593636	0.00377561033130736	0.018441556365414	0.837794367449112	0.0020667434889594	0.0184995408692176	0.911054230604619
cg09980195_PPM1A	1	13	52727440	52727440	1	rs113789076	T	0.438046634197235	9.80544679621747e-08	PPM1A	0.0185446294342417	0.0187762551399431	0.32340192135419	0.0404229881755444	0.0186497008680372	0.0302796951261843	-0.00280485224747062	0.0184263651471692	0.87902432400159	0.00491075368608772	0.0184268001452726	0.789872504543802	0.0171919085375972	0.0184896619744722	0.352545823924293
cg10024508_CHID1	1	4	15089880	15089880	1	rs73228810	T	-0.643063724040985	3.88493615232773e-08	CHID1	0.0373599848637585	0.0191005660762111	0.0505681003931923	0.024237213618034	0.0188362926839092	0.198292359906124	0.0143310983757932	0.0187585944402529	0.44494382909974	0.0311800875390448	0.0187519477173228	0.0964667891206095	0.012925856863766	0.0188400915508091	0.49271592094657
cg10149582_CMTM5	1	9	79641500	79643138	2	rs62569309	T	0.85740065574646	3.25937156074736e-08	CMTM5	0.0343151348690119	0.0199611424731193	0.0857063846656444	0.0147120904287533	0.0199648594590642	0.461243838705425	0.0480137169193707	0.0193012439936752	0.0129163369692498	0.0348778927602484	0.0193109950521229	0.0710032201118884	0.0249153476001874	0.0193180073092426	0.197241222380306
cg10366878_ANXA3	1	4	78574155	78719704	165	rs6533845	C	-0.385691672563553	1.29750549904716e-17	ANXA3	-0.00897191274161813	0.0187171144968402	0.631731958919514	0.0207369746100576	0.0185232192948482	0.263015264418477	-0.0213874403834696	0.0183810182029901	0.244696934821647	-0.0274089540324534	0.0183797665108651	0.13600210807167	-0.00805830865508758	0.0184937334452098	0.663063714614665
cg10403394_TPM1	1	9	76992091	77000825	6	rs7041065	G	-0.242218390107155	2.11733718029932e-08	TPM1	0.00700214911858516	0.0187915655841293	0.709457833759385	0.00272869859699737	0.0186705464073498	0.883813314310791	-0.023838659626695	0.0185425051030834	0.198676827452376	0.0203967935938615	0.0185439414161568	0.271459054696909	0.0148048071653705	0.0185592369801609	0.425106645250395
cg10403394_TPM1	2	15	63016384	63322817	203	rs7170462	A	0.741936266422272	2.69162266683078e-50	TPM1	0.0346247979249761	0.0187280278385526	0.0645879511098818	0.015667896789375	0.0185876004082101	0.39934232566507	0.0202218390272043	0.0184372927966941	0.27282362869638	0.0272037700810866	0.0184342246593335	0.140126696939006	0.0318875936645263	0.0185078649782138	0.0850093365696052
cg10603235_PACSIN2	1	9	34911304	34931099	9	rs7046885	C	-0.313206225633621	2.3009547273936e-08	PACSIN2	0.017297762104892	0.0189660799027912	0.361827241193025	0.0640606216871897	0.0187620614662817	0.000648169203696283	-0.0124431942070253	0.0186298897448443	0.50424024765776	-0.00494681577306184	0.0186353000184438	0.790678451970398	0.00640492606270412	0.0187164216364225	0.732218477336161
cg10628126_GNLY	1	7	132235680	132248967	2	rs10488376	G	-0.209152922034264	3.81627939334188e-08	GNLY	0.00140807942082217	0.0187553252098821	0.940159366414667	-0.000348620070618177	0.0186145985587172	0.98505914171607	0.0010613052450936	0.0184535961243163	0.954141194993469	0.00764177408769882	0.0184538531974836	0.678829969211631	0.00216831723277364	0.0184807043064406	0.90660769534809
cg10979020_HAUS4	1	6	16689651	16690755	2	rs9464935	T	0.217021480202675	5.86109253354119e-08	HAUS4	-0.00118684374246244	0.0188115155348308	0.949698236032988	-0.0157300944583199	0.0186683883153609	0.399519092530458	-0.00176070439908504	0.0185082912634903	0.924217639964185	-0.00502221320780385	0.0185091299609304	0.78615097963939	0.000750275214696695	0.0185627311065888	0.967762371491728
cg11342366_CKAP4	1	7	1895609	2081123	27	rs10230383	C	0.219578593969345	4.46868034950518e-08	CKAP4	0.0160352900295368	0.0189577024567743	0.397710547192874	0.00253177289158416	0.0188177334005163	0.892983544861617	0.00862562217735134	0.0185478015394938	0.641931599121925	0.0146297039586151	0.0185467184623315	0.430291315724948	0.0266678608795052	0.0186207617084737	0.152206527359156
cg11967592_CREB5	1	2	51431725	51436963	5	rs1852777	C	-0.229758739471436	8.89782818300761e-09	CREB5	-0.0178632623080897	0.0187865377400063	0.341759684202294	-0.00542109613534416	0.0186613908258855	0.771456292755949	0.00132292155188795	0.0185454221879659	0.943136717946364	-0.0204450340705525	0.0185419961690401	0.270277069566573	-0.0150667723706502	0.0185727425428973	0.417299951842125
cg11967592_CREB5	2	7	28690630	28788873	14	rs73079967	G	0.568984389305115	2.57547621989185e-11	CREB5	-0.0109647654751096	0.0191968667040295	0.56792666134292	-0.00158408476949511	0.0189376244496306	0.933342540567645	0.00298283111880525	0.0187871511506214	0.873861269240283	-0.00226681404729081	0.0187876397955286	0.903972971231673	-0.0279833957713525	0.0188341153938008	0.137445365861469
cg12156167_TMEM71	1	3	68353783	68353783	1	rs1491753	G	0.365607082843781	8.74881491481072e-08	TMEM71	-0.0157455055703488	0.0189366585985941	0.405771274296573	-0.0253992471906907	0.0187549143195711	0.17575636803954	-0.00574058491022514	0.018679699989623	0.758624193982628	-0.0103333300592841	0.0186797019577736	0.580179132313386	-0.00138823545303794	0.0187394092753711	0.940950986871762
cg12614667_GBP4	1	1	89040410	89235700	180	rs7513609	G	-0.340435177087784	2.21874419376463e-15	GBP4	-0.0153476436040702	0.0189738221130272	0.418649355944873	0.0149290517410815	0.0188112391403344	0.427479936996656	-0.0202910080204691	0.0186395370245531	0.276419964585174	-0.0213746575170358	0.0186406892927914	0.251613384950792	-0.0160440071318776	0.0187182458136895	0.391442747722167
cg12656666_SPON2	1	4	1117889	1174077	22	rs78628528	A	-0.598010778427124	5.74130515285722e-08	SPON2	-0.00773198969933568	0.0191361257061746	0.686205093545965	0.0150178612456999	0.0189956700708236	0.429246318345254	-0.0309633396923882	0.0188106193766216	0.0998597731538255	0.000813266458108899	0.0188195864997918	0.96553403433777	-0.00895843825651435	0.0188641380173026	0.6348993232874
cg12746557_KCNJ15	1	21	38069764	38325793	264	rs2836264	C	1.02119219303131	1.11529326621441e-148	KCNJ15	-0.0319194594484068	0.0189257559364777	0.0917981090563057	-0.0383673555688038	0.0188090589304001	0.0414582594512783	-0.039520424465903	0.0186294147495257	0.0339722494050692	-0.010382882053203	0.0186454394938969	0.577666413598304	-0.00398676634518233	0.01866421035853	0.830870206845117
cg12858460_EOMES	1	1	226942658	226951477	2	rs2482451	C	0.194191604852676	8.96468446773083e-08	EOMES	-0.0130526118416445	0.0188842791744436	0.489503414931364	0.0164173185651519	0.0186877400648906	0.379741946308786	-0.0186928867396304	0.018531204424815	0.313190181220917	-0.0319299557296665	0.0185312184733547	0.0849879303140177	-0.00769294902164138	0.0186307364511076	0.67969789307327
cg13050716_MGLL	1	4	167050721	167050721	1	rs10006283	G	-0.431896388530731	5.02381373923107e-08	MGLL	-0.000532081421635629	0.0188437280174293	0.977475500939352	-0.00117368250325614	0.0186861952665666	0.949922066693799	-0.00211311912351297	0.0185125989554151	0.90913076146135	-0.0132307303831196	0.0185114786796904	0.47483234242572	0.0155819084878894	0.0186505597458524	0.403524185868794
cg13066889_DYSF	1	2	71455269	71468910	29	rs74336530	A	0.480936974287033	3.49126453621549e-19	DYSF	-0.00175949050306097	0.0186202780222229	0.924724053857387	0.0088058268413509	0.0184785642271821	0.633723996949436	-0.00159285374955402	0.0183212607548143	0.930725020709231	-0.00679158235181562	0.0183222543154637	0.710907292718017	-0.00212240468627037	0.0184062299802627	0.908208154680808
cg13184177_FGR	1	1	215725056	215725056	1	rs2820713	T	0.375430375337601	9.39607360001301e-08	FGR	-0.0536980969375752	0.0189101261637833	0.00454866017596866	-0.0259935081991617	0.0188289339580396	0.167537559920907	-0.0213458742076878	0.0186878502237344	0.253450945432471	-0.0407875845588105	0.0186775666301636	0.0290582083930604	-0.0506569479608037	0.0186835402927125	0.00674120392330475
cg13221458_SOD2	1	1	219403518	219403518	1	rs76430412	T	0.440786898136139	1.18222895162397e-08	SOD2	0.00113089304234698	0.0186243291676072	0.951585484909779	0.000681989613782233	0.0185276699540398	0.97063965948009	0.0158823632956514	0.0183880737340525	0.387806202985372	-0.00235429646222859	0.0183909359590934	0.898146747121695	-0.0121532071631072	0.0183731027358178	0.508365192825389
cg13221458_SOD2	2	6	159648977	159805891	149	rs9295109	C	-0.778729557991028	9.31689407370869e-62	SOD2	0.0152616676801196	0.0188693842787283	0.418695009271242	0.00180196599562029	0.0186081505026286	0.922862237854822	0.0331442820574347	0.0184623967022404	0.0727201443189333	0.00763897335872667	0.0184904429005743	0.679541054713912	0.0171676591818407	0.0186207246777083	0.356623422182664
cg13436378_DYSF	1	2	71595029	71605374	8	rs11899995	A	0.543311238288879	2.72103060739465e-15	DYSF	-0.0106396469307895	0.0184696274829722	0.564619328169098	0.012416954029172	0.018375134133294	0.499255309827349	-0.00891402085691173	0.0182462935548168	0.625204994414203	-0.0170881274109503	0.0182447317886616	0.349038685201271	-0.0190168175564979	0.0182894765896469	0.298534220242667
cg13495373_CREB5	1	8	79322335	79333767	10	rs1870571	C	0.220816925168037	8.0130679837913e-09	CREB5	-0.00797481529387996	0.0188479705830421	0.672245282772585	0.025676466661723	0.0186474933465014	0.168638402045602	-0.00307434941268871	0.0184956350776	0.867995118028829	-0.0260843415500316	0.0184916418687049	0.158468644562452	-0.0369332273996638	0.0185755558436549	0.0468756230876819
cg13551706_SULF2	1	12	98477209	98477209	1	rs249843	G	-0.209450051188469	2.14109023125008e-08	SULF2	0.0127472234114878	0.0188152924758268	0.49814891394344	0.0178910097019015	0.0186704567873741	0.338016223158672	-0.00428032571465516	0.0185072447549492	0.817114740449712	-0.00114769827330375	0.0185074065463974	0.950556790831785	-0.000487671798828119	0.0185451784500049	0.979022719140248
cg13655250_RAPGEF1	1	9	131553709	131757251	154	rs61631532	A	0.268291831016541	6.28096779486573e-22	RAPGEF1	-0.0148944812362605	0.0188835464128384	0.430321770121403	0.000425126942949588	0.0187375423141452	0.981900317266638	0.000894952105276961	0.0186149468503275	0.961658108341263	-0.0223988084111273	0.018612520029562	0.228908728418481	-0.00990512290841965	0.0186749341596127	0.595877529292687
cg13781989_RAPGEF1	1	3	60239681	60239681	1	rs213388	A	0.255264073610306	3.05553460200238e-08	RAPGEF1	-0.00611954396706518	0.0189034844354865	0.746169682658812	-0.0135904040004049	0.0187329142357797	0.468215143287953	-0.000490146700522491	0.0185299833839464	0.978898988580178	0.00490065891238821	0.0185325675121102	0.7914634376873	-0.0204601073745605	0.0186054550620134	0.271561400392061
cg13966313_KCNJ15	1	17	63155117	63450316	40	rs9889828	T	-0.224575951695442	1.40052738502079e-08	KCNJ15	0.0396431282381947	0.0187652158734547	0.034723816474232	0.016297571034084	0.018639098268831	0.381986950692259	0.0503364535654203	0.0184304935507023	0.00634929616766399	0.0261636984528894	0.0184476675252053	0.156219886269724	0.0336828881446963	0.0185068623279017	0.0688587291806644
cg14408173_CLIC3	1	3	76884515	76884515	1	rs55787127	G	0.525450706481934	5.6531313888671e-08	CLIC3	0.0322387997008751	0.0186694197753965	0.0843086941323228	0.00857734355285146	0.0185120962201703	0.643157790390116	0.0192340376366037	0.0182752392792105	0.292673647814756	0.0278346615913215	0.0182718112591668	0.127775410943522	0.0333663954625255	0.0183461219260791	0.0690577485922907
cg14469436_MGLL	1	14	60994983	61124773	6	rs115945922	G	-0.781596779823303	2.35124624515929e-09	MGLL	-0.0149418984461659	0.0188172096446639	0.427230184713928	-0.0204223035411962	0.0185584426719028	0.271236245618004	0.00584195616619549	0.0185576143990894	0.75293522020321	-0.0052734937411549	0.0185577596634746	0.776302936742146	-0.0147136062635537	0.0185575831213153	0.427922945892625
cg14527262_SPON2	1	10	17219763	17219763	1	rs12413013	A	-0.26212739944458	2.98722671480265e-08	SPON2	0.0138501070445459	0.0188261150465767	0.461983002162885	0.0105628434815784	0.0186700413661022	0.57159822512796	0.0294748011016578	0.0184034172076143	0.109353603815128	0.00489569545808868	0.0184259037358648	0.79049183412318	-0.00554117001288105	0.0184876783805875	0.764410438081045
cg14557534_EOMES	1	9	136378836	136391844	8	rs11145797	A	-0.342447519302368	1.80039231863425e-10	EOMES	-0.00313071500670049	0.0184979862488612	0.865615069565336	0.0079423728158273	0.0183982396201631	0.665997710657359	-0.0141415105268806	0.0182453801688279	0.438358993750725	0.0039197134553003	0.0182483961837182	0.829940054003487	-0.017016366794975	0.0182930827522552	0.352340943291192
cg14560703_RAPGEF1	1	20	34208424	34208424	1	rs77600146	A	-0.566887140274048	7.16518558623245e-08	RAPGEF1	-0.00258990787243857	0.0193437725483686	0.893500321226827	-0.00861499840224426	0.0192074702867218	0.653809417310178	0.00999469324298778	0.0190123108000045	0.599139452787597	0.00466848705578827	0.0190131785254635	0.806055960254589	-0.0187918691316746	0.0191369396671542	0.326197324465062
cg14645545_SLC11A1	1	15	31654839	31667554	10	rs61365082	C	-0.249134346842766	6.49487704871854e-08	SLC11A1	0.0285925052239556	0.0188360295551903	0.129134237322082	-0.000156786968285134	0.0187031177169092	0.993312048765249	0.0235137355997609	0.018544663925482	0.204916339233559	0.0348398722184881	0.0185403898054903	0.0603257886008766	0.0243690457126662	0.0186255544197349	0.190852783126033
cg14709481_HK3	1	5	176896297	177039010	69	rs2454951	T	-0.296610593795776	6.00176910436936e-20	HK3	0.0188759959571151	0.0187201107174233	0.313383848529219	0.0506171219424419	0.0185196543257504	0.00631150604176217	0.010112561388419	0.0183619074849401	0.581856871498019	-0.008853661024408	0.018379138280028	0.630038561999052	0.020292333659483	0.0184504278222203	0.271497465203538
cg14771077_SPON2	1	4	1115523	1234163	47	rs28569895	T	0.331499755382538	3.11745533932126e-09	SPON2	-0.00406470885769376	0.0188062859929567	0.828897626924559	-0.00271389445963232	0.0186595846775411	0.884371817010051	0.000833325818937104	0.0185080449292642	0.964090413572707	0.0037432036886721	0.0185149745692349	0.839796593326086	-0.00183945257930035	0.0185679752203993	0.921092816852573
cg15490070_CHI3L1	1	12	98537333	98537333	1	rs34646198	C	-0.368499010801315	2.610089561859e-08	CHI3L1	0.0147680889864862	0.0184672760032629	0.423957929456458	0.00989682312854555	0.0183004193492388	0.588689055330083	0.0173676823912843	0.0181579763445334	0.338910599548766	0.0125594588625347	0.01815969875218	0.489236258449499	0.00181359467008344	0.0182651713217687	0.920912887157388
cg15570293_LSM7	1	19	2317061	2319274	4	rs4807228	T	0.60393226146698	1.41202394445695e-36	LSM7	0.00686925662877736	0.0187677198878868	0.714381720410124	0.0178015770048069	0.0186438480038036	0.33974757041678	0.00664923148350215	0.0184615981205711	0.71874939023297	-0.0197402574449969	0.018460670189425	0.285016513498105	0.0288014226313301	0.0185125705687303	0.119870323069934
cg16477426_CKAP4	1	7	86486294	86486294	1	rs77446281	C	-0.752286791801453	8.20703575016294e-08	CKAP4	0.0228846157541504	0.0190010638297015	0.228541376412711	0.00671362660862018	0.0186408944566357	0.718757113530121	0.0283563108836787	0.0186281488265211	0.128059957397217	0.0190480743358899	0.0186323168665528	0.306717128164617	-0.00025721896932909	0.0189050766868158	0.989145401055934
cg16510530_FOXP1	1	2	9143747	9161853	6	rs12692377	A	-0.252167820930481	1.74216438661887e-08	FOXP1	-0.00369913511151343	0.0189183438610439	0.844990829811327	-0.0111048193910768	0.0187771181145658	0.554297884098645	-0.00395657488639279	0.0186105575793235	0.8316550540141	0.00923287668402295	0.0186128552431264	0.61989762479744	-0.000855587386697742	0.0186821292244216	0.963475120417002
cg16696317_TCL1A	1	9	9452307	9469014	22	rs10977795	T	-0.345819622278214	4.5345588849531e-08	TCL1A	0.0317915149526341	0.0187456244461687	0.090006891081719	0.0292822023981105	0.0186442682191102	0.116391872705195	0.0263435414494219	0.018515968481401	0.154916285503766	0.0218735878747405	0.0185189477723085	0.237640808847353	0.014183875860803	0.018517737599913	0.443761469530691
cg16751098_ZFP36L1	1	14	68755427	68835682	55	rs12435329	C	0.316161423921585	3.6574309552122e-14	ZFP36L1	-0.00821307427487642	0.0188051633892349	0.662329183662224	-0.00293292131300563	0.0186735913722621	0.875206623707588	-0.00143508730423798	0.0184297676282845	0.937938469016535	-0.00601870479033562	0.0184300397839176	0.744016274906991	0.00580921228726936	0.0184891395160894	0.753394830116294
cg16922167_FGR	1	19	19224498	19224498	1	rs2238673	G	0.385544240474701	7.99744144397017e-08	FGR	0.00690789442821953	0.0186319066270201	0.71084696387024	0.0173223707293258	0.0185845474187357	0.35137119937453	0.0255483841199766	0.0183831309068484	0.164703678797816	-0.00982604449085644	0.0183885931283615	0.593136346976355	0.00804342448464785	0.0183940106968071	0.661937240803114
cg17147440_TPM1	1	15	63011217	63157666	72	rs3809567	A	0.559341907501221	1.0529243797513e-16	TPM1	0.000413535443007109	0.0187835579178343	0.98243689144226	0.00831521052375141	0.0186249132248249	0.655301328997711	0.00285887990485066	0.0184341116863107	0.876763927478627	0.000272851055563094	0.0184353237459285	0.988192393410665	-0.0136277671208191	0.01851829482473	0.461845993444847
cg17245862_DYNLT1	1	10	130833738	130833738	1	rs11017505	T	-0.228156462311745	9.5496246266771e-08	DYNLT1	-0.0230369173630386	0.018775694635912	0.219942121010443	-0.000928597074173275	0.0186074711241221	0.960201941162829	-0.0138255841931189	0.0184501922619226	0.453708841562951	-0.0198735491035861	0.0184522994419362	0.281559035201085	-0.0295113943427051	0.0185281086152833	0.111316153949227
cg17265994_CDKN1C	1	7	90006910	90054743	15	rs6465223	A	-0.233777359127998	2.76892603995718e-08	CDKN1C	-0.00730416519267382	0.0188277414531426	0.698084530070953	0.00361751206339615	0.0186821937842935	0.846476002480689	-0.00508680277481354	0.0184670521669021	0.782987809334207	-0.00875738442284416	0.0184665928109996	0.635372450261671	-0.0214440376850336	0.0185225421754823	0.247070978650595
cg17534654_CREB5	1	7	28339998	28366984	6	rs758918	T	-0.959896147251129	1.1123635942721e-18	CREB5	-0.0124640417632871	0.0191539594327341	0.515274232648616	-0.00795986106583204	0.0190305821574769	0.67578334036802	-0.0250712471489837	0.0188363898899406	0.183292711202874	0.00146462165735002	0.0188422611415174	0.938047621134818	-0.0103062298674701	0.0188894346732191	0.585377256337091
cg17618939_FYB	1	5	39118311	39193671	104	rs55701956	T	0.541905164718628	3.36449305252787e-30	FYB	0.0165207303173202	0.018907972943758	0.382331933101823	-0.0103257229382102	0.0187408863171466	0.581695048560173	-0.00330101141576919	0.0185275188772056	0.858603380677041	0.0361515609842922	0.0185176019284293	0.0510003337949307	0.00496805863046154	0.0185957856481778	0.789364609143148
cg17696741_FOXP1	1	18	34116111	34116111	1	rs7505855	C	0.222513303160667	1.0940991374222e-08	FOXP1	-0.00259728552338067	0.0189431274324285	0.89095390436306	0.00359088473356315	0.0188099214832885	0.848614497267926	-0.00451289012759899	0.0186105743355311	0.808417036910004	-0.0143156812153104	0.0186090115034862	0.441784857615881	0.0094961776342762	0.018688538008093	0.611401906138476
cg17710911_DYNLT1	1	6	158595822	158666770	39	rs6902937	C	-0.46508002281189	7.4300599330661e-15	DYNLT1	0.0243053156220777	0.0188825004509957	0.198134522427408	-0.00545845140428817	0.018675537891084	0.770095100594324	0.0114961379970443	0.0186053870645042	0.536694075048479	0.0407036298757086	0.0185928058607214	0.0286602253201409	0.0191888461557982	0.0186160046144721	0.302733934809851
cg17710911_DYNLT1	2	18	41712735	41733669	3	rs6507430	A	-0.526663482189178	4.71284881589814e-08	DYNLT1	0.00890720606338473	0.0186559221513042	0.633081120012467	0.0272527814018023	0.0184804700871099	0.140408252401249	0.0302434418379303	0.0182534268142685	0.0976544498377738	-0.0122126705139651	0.0182611572657847	0.503689627683132	0.0117641356523131	0.0183467599781681	0.521436562763068
cg17803993_FOXP1	1	6	132548672	132559983	5	rs9385614	A	0.414719849824905	3.74118022025531e-08	FOXP1	0.00964109484585759	0.0188823711816285	0.60968014405106	0.00542049774799837	0.0187718562789418	0.772788485508905	0.0115460921392153	0.0185490972050737	0.533687293974677	0.00842773210864432	0.0185500577759559	0.649629593118669	0.0053452108540837	0.0186017171339394	0.773864559065615
cg17946497_DUSP1	1	13	61282899	61282899	1	rs9539089	C	-0.321938097476959	9.39596479892004e-08	DUSP1	-0.0356934291366735	0.0189590774662876	0.0598496966741393	-0.0162963388846346	0.0187541315628486	0.384948997683857	-0.0025140865706105	0.0185680991917877	0.892306406900884	-0.0163093247389352	0.0185671746740438	0.379801361871439	-0.075195040209557	0.0186462999906987	5.65593102673335e-05
cg18067134_FOXP1	1	7	52883303	52886621	2	rs62446377	G	-0.345292240381241	6.13197802995027e-08	FOXP1	-0.00244697129232034	0.0189554975190458	0.897295375349603	-0.00733141179716303	0.0186894883159006	0.694884447514706	-0.015272531107171	0.0185941975774239	0.411508264351451	-0.00876803637390395	0.0186129529425756	0.637624697406827	0.0046926467101914	0.0187218095365503	0.802101432436465
cg18166376_FOXP1	1	13	71950388	72025161	34	rs9542790	T	-0.204112008213997	4.18059909340405e-09	FOXP1	-0.0111410097513348	0.0190002245205699	0.557679151566432	-0.010774856552662	0.0188493281929598	0.56761688843892	-0.014809354546488	0.0186952986895077	0.428341505117733	-0.0138200037389029	0.0186986786248168	0.45991186070707	-0.000156609348053459	0.0187609819775596	0.993340222726077
cg18310515_GNLY	1	2	85702551	85706244	6	rs12714150	C	0.231292143464088	2.70765395750241e-16	GNLY	-0.00316740948860466	0.0190251255234984	0.867786735345364	0.00302307475806567	0.0188291025782074	0.872456529665336	0.00535253078891873	0.0186556600300554	0.774200138261324	-0.0224184955597798	0.0186557406279058	0.229579508915687	0.000546145060595642	0.0187237074209595	0.97673209950541
cg18310515_GNLY	2	7	8814328	8826370	3	rs16874398	A	0.416320443153381	8.52175226248635e-08	GNLY	0.000571843190550755	0.0187749440643484	0.975704114278192	-0.0154183385096233	0.0185703053294428	0.406456083142697	-0.00552918802005797	0.0185618162961123	0.765816184304325	0.00446654901467007	0.0186096946598201	0.810337849196719	0.0252842145054697	0.0186077352810537	0.174315203268866
cg18595305_LSM7	1	7	155873013	155873141	2	rs13438255	A	-0.255618721246719	9.35849547755191e-09	LSM7	0.00035710437367991	0.0188693040953088	0.984902155303211	-0.00260430936205927	0.0187252037580618	0.889396351812877	0.00557593535294755	0.0185233022094591	0.763418579779714	0.014222344082627	0.0185218099665071	0.442626472456284	-0.00384826378020206	0.0185828453682891	0.835956529320113
cg18996141_FOXP1	1	3	71306593	71333696	9	rs13075917	T	0.193049028515816	5.22180864672801e-09	FOXP1	-0.0136392283998045	0.0186835368620793	0.46544269173451	0.0094416753328397	0.0185590583557885	0.610975852387488	-0.0322661299488806	0.018416936924893	0.0798819805617213	-0.0062872785551722	0.0184279013699409	0.73299070794481	-0.0200683768816631	0.0184871345306949	0.277776276548743
cg19534438_G0S2	1	1	209666029	209681609	14	rs3817870	T	0.305258929729462	2.87139415565476e-10	G0S2	0.0412215380707346	0.0187065184172237	0.0276335048022275	0.0164487692013241	0.0185868253268666	0.376247341420695	0.0485615263481858	0.0184293166050553	0.00845782410942013	0.0360934061849927	0.018441225369968	0.0504176058257201	0.0136720610595024	0.0185111339689435	0.460218284846014
cg19655069_TPM1	1	5	53931334	53932875	2	rs2035770	A	-0.279422491788864	9.01841583572928e-08	TPM1	-0.00487879116452767	0.0185974171577599	0.793080757563855	-0.0111324597612573	0.0184868525324221	0.547100208550434	-0.0102584092669288	0.0183712163970162	0.576616983390421	-0.0118749392080293	0.0183725561423252	0.518109250987568	0.0231781244055411	0.0184131203169178	0.208209977178516
cg19726321_CDC42EP3	1	2	37455765	37692358	8	rs142685965	A	-1.23547053337097	3.69663390522015e-33	CDC42EP3	0.00400395919458121	0.0192479725887599	0.835228521679723	0.00140659642228377	0.0190097422785275	0.94102075330252	0.00670753132659663	0.0189325292841952	0.723150090452002	-0.00066306134750848	0.0189331622563914	0.97206526072776	-0.00284886311597695	0.018943065697559	0.880466741596204
cg19978674_HOPX	1	4	56662848	56686593	10	rs4864594	A	0.387427806854248	1.1086368934673e-14	HOPX	-0.00326989052344616	0.0187775257452279	0.861769088160695	-0.0111278273991665	0.0186691549424276	0.551186052876711	-0.00702135686571373	0.0185227499373093	0.704665928170402	0.00173746990094795	0.0185260349090165	0.925286138868705	0.0144084177472656	0.0185393157385122	0.43711491945317
cg20045882_ZFP36L1	1	14	68688300	68887934	232	rs2236263	A	-1.0452299118042	9.90129379913184e-145	ZFP36L1	-0.00457032153053589	0.0189081848174966	0.809021445254166	0.015004479985907	0.0187442957495276	0.423497577422193	-0.00656361227365517	0.0185390490352816	0.723332554559773	-0.00505293989276104	0.0185467022339951	0.785299825502799	0.00156077065507367	0.0186145397444897	0.93318397770311
cg20091297_QPCT	1	2	37149148	37363141	128	rs2372993	T	0.499904721975327	3.4643399583032e-26	QPCT	0.00605972140964971	0.0188175074684466	0.747457052634888	0.0137093087195525	0.0186945590897169	0.463416172512865	0.00553778032401413	0.0185695078580849	0.765557228508205	-0.0135575157045967	0.0185684567090164	0.465365089545067	0.0170772606512285	0.0185919489144816	0.358417883195449
cg20235075_EOMES	1	3	27682650	27787670	76	rs4680852	A	-0.389248341321945	5.30840293844445e-21	EOMES	-0.0362824371350281	0.0188171567213771	0.0539357522202586	-0.0164538274032126	0.01869262661379	0.378807940922502	-0.0279807837548903	0.0184928812044792	0.130373395660786	-0.0339078366240705	0.0184896695642993	0.0667735499141174	-0.00708758560364828	0.0185577786626546	0.702548727043497
cg20657030_QPCT	1	4	53748787	53756021	12	rs6844031	T	0.286164313554764	5.59691037539669e-08	QPCT	0.00688173340698641	0.0188244648543946	0.714710428056479	-0.0139058902856883	0.018641284167158	0.455744961226028	-0.000901140713205273	0.0184602769213282	0.961069967549459	0.00778866989721339	0.018461679617368	0.673141442568024	0.0226009648886734	0.018536225347806	0.222834688148224
cg20739013_EOMES	1	1	114027198	114037888	2	rs3006991	C	-0.316940605640411	9.02526758147085e-08	EOMES	-0.0213560162025945	0.0189434339904225	0.25968730913745	-0.00423513356487813	0.0187665772932201	0.821470842646929	-0.0239892714626044	0.0186155047063591	0.197614383743302	-0.0313770791319299	0.018612634268511	0.0919422354442064	-0.00444644097643753	0.0187466658209981	0.812529480533954
cg20791669_IL1RAP	1	1	61630080	61630563	3	rs6666322	C	0.278817176818848	9.98761564754171e-08	IL1RAP	-0.0149912103181391	0.0186777176068155	0.422258854918868	-0.0116658714765294	0.0185392406367081	0.529233564932266	-0.0112482004413557	0.0183625309668481	0.540213267657185	-0.0154666308679665	0.0183635961864237	0.399720323868398	-0.0248854062027198	0.0184155587697796	0.17669669379221
cg20891481_FOXP1	1	10	49045142	49164302	105	rs4559606	G	0.193965524435043	9.8829962225891e-09	FOXP1	-0.010004359092236	0.0188112957145382	0.594887516326365	0.0225363112729871	0.0186578056473116	0.227194575403134	-0.0146653143537692	0.0185171597143546	0.428433704260415	-0.0243132887009909	0.0185175805420039	0.189291516826061	-0.00245539793193252	0.0185962348081711	0.894963890210492
cg20905681_CKAP4	1	6	92105238	92111207	2	rs13217394	A	-0.26112625002861	1.83058181867309e-08	CKAP4	0.0145264352306757	0.0187347309159205	0.438183261272394	0.0233174417730155	0.0186010550678929	0.210105975388549	0.00587905074573163	0.0184410265770495	0.749898863250655	-0.000219625603365419	0.0184423951283413	0.990499242295511	0.0137034621148184	0.0185033511158435	0.458999868233397
cg21067632_FOXP1	1	3	71200984	71283399	31	rs6549381	A	0.399989604949951	6.51992773474215e-16	FOXP1	-0.0129864461266088	0.0187423120268242	0.488432717384279	-0.0150533748563696	0.0185560728721556	0.417296790245072	-0.0159011694769512	0.0183518171276665	0.38630752892745	-0.0112499233390205	0.0183536617777698	0.539955482827389	0.0129365460103687	0.0184845599240232	0.484072818335809
cg21220614_PACSIN2	1	10	82024675	82031514	4	rs10748870	T	0.513816058635712	7.35116457752858e-08	PACSIN2	-0.0147655560234691	0.018819603670113	0.432763467085949	-0.0237399908178225	0.0185810719580446	0.201478395769081	-0.0229870675030369	0.0184641504475579	0.213247575896756	-0.00491854631169058	0.0184691883354784	0.790018582442174	-0.00864828842758013	0.0185878853220725	0.64177677383092
cg21332426_FKBP1A	1	3	149465390	149512406	7	rs4681514	G	-0.803431332111359	1.1573426475964e-17	FKBP1A	-0.000994646799075062	0.0184875331711453	0.957097561582338	0.00684482793196431	0.0182691185681645	0.707936141208672	-0.0146029209395079	0.0182280845245984	0.423126157160652	0.00014854863887752	0.0182305002064817	0.993499179861633	0.00753378332703107	0.01836037725908	0.681595398729628
cg21375452_KLRF1	1	3	38662083	38662083	1	rs7355975	T	-0.309123784303665	9.39375486894161e-08	KLRF1	0.0110943535098228	0.0189662859961444	0.558627216654252	0.00419903782508985	0.0188832090038067	0.824042566796437	0.0306419264610489	0.0185676442168216	0.0989919669128495	0.00259230631891773	0.0185768582389671	0.889029183870348	0.0124507612066093	0.0185224615315601	0.501511198525736
cg21473183_GNLY	1	2	85695737	85722273	52	rs1437744	A	0.467109322547913	6.23934348726242e-33	GNLY	0.000459617062736438	0.0188414519152633	0.980540113985387	0.014519897932035	0.0186714992393533	0.436839266341748	-0.0254595692471351	0.0184698855934287	0.168174079501535	0.000667048652797827	0.0184852397903046	0.971216671709471	0.0138536521603521	0.0185294036806698	0.454727223975371
cg21584241_TPM1	1	15	63011217	63048506	37	rs3809567	A	0.535202383995056	1.90055393048652e-15	TPM1	-0.00403135826552131	0.0186595968895676	0.828966372631939	0.00782035696743366	0.0185020958201169	0.672564708796089	0.00410963388177427	0.0183170126077861	0.822491660985764	-0.0078099860147066	0.0183172868088991	0.669867930279396	-0.0181325516328524	0.0184211751726238	0.325034401196072
cg21739400_CLU	1	2	36457764	36457764	1	rs3770873	G	0.612161993980408	7.83816920854594e-08	CLU	0.0240703596508387	0.018830653504871	0.201264940027671	-0.010046002042073	0.018662611929257	0.590414725738853	0.00508140343891843	0.0182673705343258	0.780902861249035	0.0304747565324827	0.0182591493163351	0.095222051692696	0.0201549355524673	0.0183430580966957	0.271956403418937
cg22365834_PTGS2	1	18	52555959	52614612	5	rs74949935	G	0.813796758651733	5.71862564651346e-08	PTGS2	0.0183899274887056	0.019750014647449	0.351863418839369	0.0290126753607148	0.019594332968998	0.138805191533217	0.027175338693114	0.0191688581973555	0.156390424740614	0.000198006181178144	0.0191755364485157	0.991761913058968	0.0290227440149447	0.0193071080210142	0.132892329400105
cg22589728_FOXP1	1	21	21475304	21477642	2	rs73216069	A	-0.754268407821655	6.52807141452336e-08	FOXP1	-0.00602361938491166	0.0189759931311747	0.750938028053786	-0.023438908711854	0.0188978417689702	0.214967492392037	0.0065446365650517	0.018764996229965	0.727288379634883	0.0088224692333867	0.0187648291369319	0.638275941494452	-0.0105173038234351	0.0187672885087505	0.57524571456622
cg22670397_IL1RAP	1	3	190515511	190522001	14	rs3773997	G	-0.301391273736954	3.69399419181788e-14	IL1RAP	0.00636495172033368	0.0187957352329187	0.734907575295008	0.0424860391958265	0.0186332533220141	0.0226736552126852	0.00925503148014677	0.0185161594596004	0.617228662717064	-0.0259596149955821	0.018513136547422	0.160953884612984	-0.00692863625588581	0.018553477464737	0.708847252062404
cg22738440_CLU	1	4	100348670	100348670	1	rs7674351	A	0.236589759588242	7.8053264662361e-08	CLU	-0.00125419202940078	0.0187555740512635	0.946689643105797	-0.0147442060611719	0.0186065787908328	0.428181914348188	-0.0116535390225656	0.0184313238704522	0.527261174355543	0.00647994096872782	0.0184339455847833	0.725221997686692	0.0155892287830605	0.0184946105507263	0.399350187000921
cg22808351_SH2D2A	1	12	95706818	95711416	3	rs11108203	T	-0.482692211866379	7.52220929649465e-08	SH2D2A	0.00139770673232254	0.0188561047463568	0.940916260309484	0.011449439316233	0.0186981830789885	0.540368630798003	-0.0128327299112913	0.0184957721161122	0.487850514599532	-0.00918782383523664	0.0184970221193184	0.619424569594573	0.00495235871569586	0.018618186465804	0.790261374334146
cg22928405_MGLL	1	3	29465313	29465313	1	rs12636760	C	-0.277464509010315	5.28903691980536e-08	MGLL	-0.0130453082112263	0.0188161925682197	0.488176941204761	0.00622547137012141	0.0187005152759399	0.739231265576149	-0.00586053991274698	0.0184973210582816	0.751393866695338	-0.0184804813602315	0.0184962740384657	0.317806705289705	-0.0112517475747558	0.018553286631727	0.544259602648427
cg22928405_MGLL	2	13	84961446	84961446	1	rs9531683	C	0.277626276016235	8.54081146651258e-08	MGLL	-0.0459959804310825	0.0187032272521924	0.0139821977117733	-0.00679861831979273	0.0186217822273032	0.715071453500757	-0.0367350737102076	0.0184275276733637	0.0463008111660832	-0.0534929717930513	0.0184158011367375	0.00370329598906548	-0.0317230818383795	0.018472852282146	0.0860345359621111
cg23127323_SPON2	1	21	21677637	21716572	30	rs1735721	T	0.207191988825798	4.09287069315746e-08	SPON2	-0.0144611130241496	0.0188320864371587	0.442612278277634	-0.0165670897407632	0.0186503756854955	0.374454963474993	-0.00807319883655807	0.0184635299364554	0.66196158690369	0.00165629217674618	0.0184713410416459	0.928557026788886	-0.0302607915604325	0.0185039840350682	0.10208077347029
cg23158663_SLC11A1	1	9	116760866	116763486	2	rs10120611	T	-0.759265899658203	2.62775465060067e-08	SLC11A1	0.00793664862464006	0.0190517815141269	0.677015104558411	-0.00266454608379416	0.0188893605712428	0.887831903938092	0.0225262681669516	0.0187255603207903	0.229085853144816	0.0121739890079065	0.0187289764366297	0.515738049246959	0.00585585373087078	0.0187324077823227	0.75460286667502
cg23303369_MMP9	1	2	233260305	233284628	3	rs6758317	T	-0.327992975711823	1.78881793188818e-08	MMP9	-0.00614607596555477	0.0190812998236699	0.747401212907549	0.00860787651732021	0.0188808010574942	0.64849183802087	0.000911333296029097	0.0187693822629166	0.961277850007656	-0.0143597133299516	0.01876896040921	0.444287119336531	0.00121934057536525	0.0188763428466021	0.948499937480252
cg23303369_MMP9	2	20	45705755	46033306	124	rs35567443	C	-0.745186388492584	1.9893167308832e-64	MMP9	0.00306442175336334	0.0188784496238188	0.871062487815037	0.00667717951486098	0.0187146925935837	0.721276678604396	-0.0126650681214875	0.0185917105291797	0.495785528643662	0.00800827359670583	0.0185960804418436	0.666759697413594	0.0058594254040553	0.0186558446838393	0.753482955988344
cg23830205_FOXP1	1	3	71078340	71087408	10	rs1288973	A	0.246962353587151	2.77900004882631e-09	FOXP1	0.00462485161192535	0.0187783564539784	0.805478533318521	0.00325440523838384	0.0186086401812516	0.861180931078884	0.00656128408142069	0.0184224765886727	0.721749125133616	0.0130356016176018	0.0184231607366625	0.479271318131241	-0.0248778448723628	0.0185223524204247	0.179336386548667
cg23978657_GBP4	1	11	119698005	119705014	18	rs4936494	A	-0.181477844715118	8.22466350771278e-08	GBP4	0.0134213113536879	0.0187709852496187	0.474666294472229	0.0102827318174817	0.0185848833761926	0.58011156451453	0.00506675503923164	0.0184550425169939	0.783684607355729	0.0100707871205341	0.0184643334523038	0.585507464695731	0.00999155708564962	0.0185350306947301	0.589884458383549
cg24168991_ITPRIP	1	10	104123637	104351421	135	rs11191999	T	-0.324061006307602	1.10499916484421e-23	ITPRIP	-0.00267255698828661	0.0187973829047448	0.886950282091644	-0.00263503868910302	0.018672712627716	0.887787354182572	0.0088552846011978	0.0184868072733542	0.631970497239891	-0.00208475200093283	0.0184884031886804	0.910228599780819	-0.00450734791238035	0.0185615955595562	0.80815277300816
cg24751551_KCNJ15	1	21	38053958	38318741	248	rs2836244	A	-0.366703778505325	1.37221189402353e-25	KCNJ15	-0.0213376434988432	0.0186207062585857	0.25192974178916	-0.0172224800060701	0.0184928856946281	0.351775179741508	-0.0359244068301762	0.0183442811118367	0.0502847743411286	-0.00222696250127397	0.0183594499219935	0.903463441652199	-0.0242247742371302	0.0184051933806951	0.188213485268777
cg24901995_CHID1	1	11	876624	888957	18	rs12577694	C	-0.228797018527985	3.33757275268646e-08	CHID1	0.00161498759376324	0.0188748846251024	0.931820055005057	0.000386870764022428	0.0187086466130501	0.983503386130975	0.0138316438226715	0.0185296112159046	0.455448693993942	-0.0019849185253264	0.0185374975126669	0.914736154742182	0.0105851816802383	0.0186183978026995	0.569716814310749
cg25171348_CREB5	1	7	28601367	28632286	3	rs74396557	C	0.573792636394501	1.04195569028419e-15	CREB5	0.0455658304727087	0.0187552799575204	0.0151819242797342	0.0276176385607912	0.018544551643496	0.136529081563254	0.0355358154072711	0.0184076099313347	0.0536421430534597	0.0388625555539452	0.0184156206981785	0.0349170564302672	0.0304146765872356	0.0184822186592984	0.0999507059138417
cg25630380_SH2D2A	1	1	156797879	156797933	2	rs2777929	T	0.193083584308624	8.51503043968144e-08	SH2D2A	0.011784055822477	0.0188551430990348	0.532035793153795	-0.0154706520606972	0.0186792247597498	0.40761040466253	0.0182736607644331	0.0184833746106427	0.322914409575122	0.0183787612400424	0.0184856851022882	0.320200197426542	0.00884628965816949	0.018566906669839	0.63378636665759
cg25640382_CREB5	1	7	28555935	28603428	9	rs216735	A	0.44557648897171	8.77631864196686e-13	CREB5	-0.0018299363382066	0.0188133289786597	0.922520411217806	-0.00783969365295302	0.0186352643959156	0.674012010640038	0.0213548676868195	0.0184484140692023	0.247144479808883	-0.0140202136613106	0.0184518100884083	0.447418384984158	-0.003485209532653	0.018576069434317	0.851189044425804
cg25727520_QPCT	1	2	37172208	37363141	131	rs4670686	C	0.705050110816956	4.30587949164083e-67	QPCT	0.010482008801003	0.0187869361208147	0.576928665548637	-0.00675014330851405	0.0186496885288948	0.717420507063593	0.00625886071039588	0.0185146272396932	0.735350177928606	0.0269170287938427	0.0185083559047596	0.145965770330269	-0.00698362602680674	0.0185379296047605	0.706408560917056
cg25803961_TPM1	1	20	13026912	13026912	1	rs6134749	G	0.26228192448616	3.23831942027841e-08	TPM1	0.00220990704267753	0.0189516961436977	0.907179508421039	-0.0212222326287407	0.0187760994845316	0.25845309139711	-0.00316906485392831	0.018684808991611	0.86533136760304	0.00983223657957699	0.0186907141367863	0.598893935468672	0.00370497383266249	0.01870483333999	0.84299967848496
cg25827144_FOXP1	1	14	96784655	96786898	7	rs10135283	A	-0.263794988393784	1.21571306927756e-08	FOXP1	0.028934944795835	0.0187172317177493	0.12224111463279	0.00114486199535346	0.0186064464387107	0.950941093080965	0.0112221844650835	0.0184122640746441	0.542243749771914	0.0326774278450523	0.0184037557063576	0.0759055525921051	0.0255175197852285	0.0184288334140898	0.166265407625217
cg26280695_ITPRIP	1	15	46596793	46601023	9	rs10851439	G	0.22142468392849	2.23424029418232e-08	ITPRIP	-0.000555188150855889	0.0188603187831825	0.976518273751149	-0.0260770418410931	0.0186950622383953	0.163165237724564	0.0198560624615754	0.0185479957387583	0.284472283788616	0.0250386371411887	0.0185458527546746	0.177090634570585	-0.0234001079763575	0.0185995541051864	0.208456669664936
cg27047750_RPS19	1	19	41926881	41966898	23	rs2081999	G	-0.356061547994614	1.95113757780834e-18	RPS19	-0.00703838646198675	0.0189388632143833	0.710190864588125	0.00443185212943298	0.0187739011029423	0.813399442113684	-0.0224178470799053	0.0185969234119685	0.228123451202683	-0.0157387494121483	0.0186113317694214	0.397815037011339	0.0157714173427023	0.0186626215181282	0.398135590457211
cg27159719_TMEM71	1	19	37104281	37981704	185	rs2305105	A	-0.282413005828857	1.94094400006412e-12	TMEM71	-0.0321605423560303	0.018795489293976	0.0871766280804642	-0.0115681992289063	0.0186480448009751	0.53508070852097	-0.030536115038842	0.0185067801668536	0.0990512866497069	-0.0332736183484036	0.0185255766085454	0.0725834446717459	-0.0133464697273411	0.0185854029038471	0.472743773382825
cg27624424_SOD2	1	6	159605096	159808298	138	rs2758319	A	0.393916964530945	4.22756730292919e-34	SOD2	-0.00616768311060392	0.0187819282920185	0.742645759674617	-0.0271426167863255	0.0186324866896715	0.145298621081068	-0.00800354274491583	0.0185042587647619	0.665392289207127	0.00557812634949083	0.0185046345843641	0.763096788975813	0.0145058269981604	0.0185431987542909	0.434118525894435
